# Supplementary material for: 3′-(4-Chloro­benzo­yl)-4′-(4-chloro­phen­yl)-1′-methyl­spiro­[indoline-3,2′-pyrrolidin]-2-one
Source: Acta Crystallogr Sect E Struct Rep Online. 2011 Oct 29;67(Pt 11):o3128. doi: 10.1107/S1600536811044618 (PMC3247512; doi:10.1107/S1600536811044618)
Supplement: Supplementary file 1 [file e-67-o3128-sup1.cif]

##############################################################################
#                                                                            #
# This CIF contains the data in a paper accepted for publication in          #
# Acta Crystallographica Section E. It conforms to the requirements of       #
# Notes for Authors for Acta Crystallographica Section E, and has been       #
# peer reviewed under the auspices of the IUCr Commission on Journals.       #
#                                                                            #
# Full details of the Crystallographic Information File format               #
# are given in the paper "The Crystallographic Information File (CIF):       #
# a New Standard Archive File for Crystallography" by S. R. Hall, F. H.      #
# Allen and I. D. Brown [Acta Cryst. (1991), A47, 655-685].                  #
#                                                                            #
# The current version of the core CIF dictionary is obtainable from          #
# ftp://ftp.iucr.org/pub/cif_core.dic.                                       #
#                                                                            #
# Software is freely available for graphical display of the structure(s)     #
# in this CIF. For information consult the CIF software page                 #
# http://www.iucr.org/resources/cif/software.                                #
#                                                                            #
# This file may be used for bona fide research purposes within the           #
# scientific community so long as proper attribution is given to the journal # 
# article from which it was obtained.                                        #
#                                                                            #
##############################################################################
data_global
_audit_creation_method     SHELXL-97
_journal_date_recd_electronic     2011-10-24
_journal_date_accepted     2011-10-25
_journal_name_full     'Acta Crystallographica, Section E'
_journal_year     2011
_journal_volume     67
_journal_issue     11
_journal_page_first     o3128
_journal_page_last     o3128
_journal_paper_category     QO
_journal_coeditor_code     BT5687
_publ_contact_author_name     'D.Velmurugan'
_publ_contact_author_address
;  CAS in Crystallography and Biophysics
   University of madras
   Maraimalai campus(guindy campus)
   Chennai - 600 025
   India.
;
_publ_contact_author_email     'shirai2011@gmail.com'
_publ_contact_author_fax     '044 091 2499 3057'
_publ_contact_author_phone     '044 091 24484170'
_publ_section_title
;\
3'-(4-Chlorobenzoyl)-4'-(4-chlorophenyl)-1'-methylspiro[indoline-3,2'-\
pyrrolidin]-2-one
;
loop_
    _publ_author_name
    _publ_author_address
    'T. Srinivasan'
;
Centre of Advanced Study in Crystallography and Biophysics
University of Madras
Guindy Campus
Chennai 600 025
India
;
    'S. Suhitha'
;
Centre of Advanced Study in Crystallography and Biophysics
University of Madras
Guindy Campus
Chennai 600 025
India
;
    'S. Purushothaman'
;
Department of Organic Chemistry
University of Madras
Guindy Campus
Chennai 600 025
India
;
    'R. Raghunathan'
;
Department of Organic Chemistry
University of Madras
Guindy Campus
Chennai 600 025
India
;
    'D. Velmurugan'
;
Centre of Advanced Study in Crystallography and Biophysics
University of Madras
Guindy Campus
Chennai 600 025
India
;
data_I
_audit_creation_method     SHELXL-97
_chemical_name_systematic
;
3'-(4-Chlorobenzoyl)-4'-(4-chlorophenyl)-1'-methylspiro[indoline-3,2'-
pyrrolidin]-2-one
;
_chemical_name_common     ?
_chemical_formula_moiety     'C25 H20 Cl2 N2 O2'
_chemical_formula_sum     'C25 H20 Cl2 N2 O2'
_chemical_formula_iupac     'C25 H20 Cl2 N2 O2'
_chemical_formula_weight     451.33
_chemical_melting_point     ?
_symmetry_cell_setting     monoclinic
_symmetry_space_group_name_H-M     'P 21/c'
_symmetry_space_group_name_Hall     '-P 2ybc'
loop_
    _symmetry_equiv_pos_as_xyz
    'x, y, z'
    '-x, y+1/2, -z+1/2'
    '-x, -y, -z'
    'x, -y-1/2, z-1/2'
_cell_length_a     11.4139(2)
_cell_length_b     11.6957(2)
_cell_length_c     16.5262(2)
_cell_angle_alpha     90.00
_cell_angle_beta     102.0370(10)
_cell_angle_gamma     90.00
_cell_volume     2157.64(6)
_cell_formula_units_Z     4
_cell_measurement_reflns_used     5426
_cell_measurement_theta_min     1.82
_cell_measurement_theta_max     28.44
_cell_measurement_temperature     293(2)
_exptl_crystal_description     Block
_exptl_crystal_colour     colourless
_exptl_crystal_size_max     0.20
_exptl_crystal_size_mid     0.20
_exptl_crystal_size_min     0.20
_exptl_crystal_density_diffrn     1.389
_exptl_crystal_density_meas     ?
_exptl_crystal_density_method     'not measured'
_exptl_crystal_F_000     936
_exptl_absorpt_coefficient_mu     0.326
_exptl_absorpt_correction_type     none
_exptl_absorpt_process_details     ?
_exptl_absorpt_correction_T_min     ?
_exptl_absorpt_correction_T_max     ?
_exptl_special_details
;
;
_diffrn_ambient_temperature     293(2)
_diffrn_radiation_type     MoK\a
_diffrn_radiation_wavelength     0.71073
_diffrn_radiation_source     'fine-focus sealed tube'
_diffrn_radiation_monochromator     graphite
_diffrn_measurement_device_type     'Bruker SMART APEXII area-detector'
_diffrn_measurement_method     '\w and \f'
_diffrn_detector_area_resol_mean     ?
_diffrn_reflns_number     20528
_diffrn_reflns_av_R_equivalents     0.0263
_diffrn_reflns_av_sigmaI/netI     0.0263
_diffrn_reflns_theta_min     1.82
_diffrn_reflns_theta_max     28.44
_diffrn_reflns_theta_full     28.44
_diffrn_measured_fraction_theta_max     0.999
_diffrn_measured_fraction_theta_full     0.999
_diffrn_reflns_limit_h_min     -15
_diffrn_reflns_limit_h_max     13
_diffrn_reflns_limit_k_min     -15
_diffrn_reflns_limit_k_max     15
_diffrn_reflns_limit_l_min     -22
_diffrn_reflns_limit_l_max     22
_diffrn_standards_number     ?
_diffrn_standards_interval_count     ?
_diffrn_standards_interval_time     ?
_diffrn_standards_decay_%     ?
_refine_special_details
;
 Refinement of F^2^ against ALL reflections.  The weighted R-factor wR and
 goodness of fit S are based on F^2^, conventional R-factors R are based
 on F, with F set to zero for negative F^2^. The threshold expression of
 F^2^ > 2sigma(F^2^) is used only for calculating R-factors(gt) etc. and is
 not relevant to the choice of reflections for refinement.  R-factors based
 on F^2^ are statistically about twice as large as those based on F, and R-
 factors based on ALL data will be even larger.
;
_reflns_number_total     5426
_reflns_number_gt     3812
_reflns_threshold_expression     I>2\s(I)
_refine_ls_structure_factor_coef     Fsqd
_refine_ls_matrix_type     full
_refine_ls_R_factor_all     0.0633
_refine_ls_R_factor_gt     0.0405
_refine_ls_wR_factor_gt     0.1010
_refine_ls_wR_factor_ref     0.1142
_refine_ls_goodness_of_fit_ref     1.033
_refine_ls_restrained_S_all     1.033
_refine_ls_number_reflns     5426
_refine_ls_number_parameters     293
_refine_ls_number_restraints     0
_refine_ls_hydrogen_treatment     mixed
_refine_ls_weighting_scheme     calc
_refine_ls_weighting_details
         'calc w=1/[\s^2^(Fo^2^)+(0.0497P)^2^+0.5071P] where P=(Fo^2^+2Fc^2^)/3'
_atom_sites_solution_hydrogens     geom
_atom_sites_solution_primary     direct
_atom_sites_solution_secondary     difmap
_refine_ls_shift/su_max     0.000
_refine_ls_shift/su_mean     0.000
_refine_diff_density_max     0.326
_refine_diff_density_min     -0.444
_refine_ls_extinction_method     none
_refine_ls_extinction_coef     ?
loop_
    _atom_type_symbol
    _atom_type_description
    _atom_type_scat_dispersion_real
    _atom_type_scat_dispersion_imag
    _atom_type_scat_source
    'C' 'C' 0.0033 0.0016
                         'International Tables Vol C Tables 4.2.6.8 and 6.1.1.4'
    'H' 'H' 0.0000 0.0000
                         'International Tables Vol C Tables 4.2.6.8 and 6.1.1.4'
    'N' 'N' 0.0061 0.0033
                         'International Tables Vol C Tables 4.2.6.8 and 6.1.1.4'
    'O' 'O' 0.0106 0.0060
                         'International Tables Vol C Tables 4.2.6.8 and 6.1.1.4'
    'Cl' 'Cl' 0.1484 0.1585
                         'International Tables Vol C Tables 4.2.6.8 and 6.1.1.4'
_computing_data_collection     'APEX2 (Bruker, 2008)'
_computing_cell_refinement     'SAINT (Bruker, 2008)'
_computing_data_reduction     'SAINT (Bruker, 2008)'
_computing_structure_solution     'SHELXS97 (Sheldrick, 2008)'
_computing_structure_refinement     'SHELXL97 (Sheldrick, 2008)'
_computing_molecular_graphics     'ORTEP-3 (Farrugia, 1997)'
_computing_publication_material
                            'SHELXL97 (Sheldrick, 2008) and PLATON (Spek, 2009)'
loop_
    _atom_site_type_symbol
    _atom_site_label
    _atom_site_fract_x
    _atom_site_fract_y
    _atom_site_fract_z
    _atom_site_U_iso_or_equiv
    _atom_site_adp_type
    _atom_site_calc_flag
    _atom_site_refinement_flags
    _atom_site_occupancy
    _atom_site_symmetry_multiplicity
    _atom_site_disorder_assembly
    _atom_site_disorder_group
    Cl Cl1 -0.14204(5) 0.56050(5) 0.16763(3) 0.06775(17) Uani d . 1 1 . .
    Cl Cl2 0.85262(5) 0.60950(6) 0.62529(4) 0.0862(2) Uani d . 1 1 . .
    C C9 0.11880(14) 0.73473(15) 0.50025(9) 0.0400(4) Uani d . 1 1 . .
    N N2 0.48172(13) 0.92400(12) 0.60195(9) 0.0433(3) Uani d . 1 1 . .
    C C15 0.37099(14) 0.80302(13) 0.66407(8) 0.0367(3) Uani d . 1 1 . .
    C C7 0.31713(14) 0.62491(14) 0.54566(9) 0.0394(3) Uani d . 1 1 . .
    O O2 0.34978(11) 0.96763(11) 0.48075(8) 0.0564(3) Uani d . 1 1 . .
    N N1 0.17789(11) 0.88494(12) 0.59138(8) 0.0420(3) Uani d . 1 1 . .
    C C8 0.25585(13) 0.73727(14) 0.51710(9) 0.0359(3) Uani d . 1 1 . .
    C C12 0.29245(13) 0.83649(13) 0.58229(8) 0.0350(3) Uani d . 1 1 . .
    C C20 0.05641(13) 0.69085(15) 0.41599(9) 0.0407(4) Uani d . 1 1 . .
    C C23 -0.06461(15) 0.61146(16) 0.26300(10) 0.0472(4) Uani d . 1 1 . .
    O O1 0.25970(12) 0.54417(11) 0.56163(9) 0.0602(3) Uani d . 1 1 . .
    C C4 0.45034(14) 0.61803(13) 0.55866(9) 0.0381(3) Uani d . 1 1 . .
    C C13 0.37572(14) 0.91885(14) 0.54743(9) 0.0396(3) Uani d . 1 1 . .
    C C14 0.48245(14) 0.85308(14) 0.67070(9) 0.0402(3) Uani d . 1 1 . .
    C C10 0.08849(14) 0.85794(16) 0.51710(10) 0.0457(4) Uani d . 1 1 . .
    H H10A 0.0963 0.9076 0.4715 0.055 Uiso calc R 1 1 . .
    H H10B 0.0079 0.8643 0.5270 0.055 Uiso calc R 1 1 . .
    C C5 0.51767(14) 0.68787(15) 0.51797(9) 0.0429(4) Uani d . 1 1 . .
    H H5 0.4790 0.7376 0.4771 0.052 Uiso calc R 1 1 . .
    C C25 -0.04115(14) 0.61909(16) 0.40920(10) 0.0459(4) Uani d . 1 1 . .
    H H25 -0.0664 0.5969 0.4568 0.055 Uiso calc R 1 1 . .
    C C1 0.69779(16) 0.61090(17) 0.59772(11) 0.0533(4) Uani d . 1 1 . .
    C C24 -0.10233(15) 0.57939(16) 0.33323(10) 0.0484(4) Uani d . 1 1 . .
    H H24 -0.1682 0.5315 0.3298 0.058 Uiso calc R 1 1 . .
    C C6 0.64165(15) 0.68453(17) 0.53744(11) 0.0506(4) Uani d . 1 1 . .
    H H6 0.6862 0.7316 0.5100 0.061 Uiso calc R 1 1 . .
    C C22 0.03220(16) 0.68206(19) 0.26713(10) 0.0593(5) Uani d . 1 1 . .
    H H22 0.0576 0.7029 0.2193 0.071 Uiso calc R 1 1 . .
    C C16 0.34817(17) 0.73153(15) 0.72517(9) 0.0465(4) Uani d . 1 1 . .
    H H16 0.2726 0.6999 0.7218 0.056 Uiso calc R 1 1 . .
    C C2 0.63333(18) 0.53729(17) 0.63664(11) 0.0570(5) Uani d . 1 1 . .
    H H2 0.6726 0.4854 0.6757 0.068 Uiso calc R 1 1 . .
    C C17 0.4410(2) 0.70793(18) 0.79193(10) 0.0600(5) Uani d . 1 1 . .
    H H17 0.4278 0.6597 0.8339 0.072 Uiso calc R 1 1 . .
    C C3 0.50996(17) 0.54119(15) 0.61720(10) 0.0500(4) Uani d . 1 1 . .
    H H3 0.4661 0.4918 0.6436 0.060 Uiso calc R 1 1 . .
    C C21 0.09178(16) 0.72204(18) 0.34360(10) 0.0563(5) Uani d . 1 1 . .
    H H21 0.1569 0.7708 0.3465 0.068 Uiso calc R 1 1 . .
    C C19 0.57585(17) 0.82942(18) 0.73636(10) 0.0556(5) Uani d . 1 1 . .
    H H19 0.6512 0.8619 0.7400 0.067 Uiso calc R 1 1 . .
    C C18 0.5529(2) 0.75563(19) 0.79644(11) 0.0658(6) Uani d . 1 1 . .
    H H18 0.6143 0.7376 0.8411 0.079 Uiso calc R 1 1 . .
    C C11 0.18210(18) 1.00343(17) 0.61905(12) 0.0593(5) Uani d . 1 1 . .
    H H11A 0.1973 1.0524 0.5758 0.089 Uiso calc R 1 1 . .
    H H11B 0.2450 1.0123 0.6672 0.089 Uiso calc R 1 1 . .
    H H11C 0.1068 1.0236 0.6324 0.089 Uiso calc R 1 1 . .
    H H2A 0.5428(19) 0.9548(17) 0.5892(12) 0.059(6) Uiso d . 1 1 . .
    H H8 0.2804(14) 0.7597(13) 0.4670(10) 0.037(4) Uiso d . 1 1 . .
    H H9 0.0928(14) 0.6848(14) 0.5430(10) 0.039(4) Uiso d . 1 1 . .
loop_
    _atom_site_aniso_label
    _atom_site_aniso_U_11
    _atom_site_aniso_U_22
    _atom_site_aniso_U_33
    _atom_site_aniso_U_12
    _atom_site_aniso_U_13
    _atom_site_aniso_U_23
    Cl1 0.0563(3) 0.0957(4) 0.0465(2) -0.0108(3) 0.0000(2) -0.0216(2)
    Cl2 0.0442(3) 0.1103(5) 0.0945(4) 0.0194(3) -0.0074(3) -0.0141(4)
    C9 0.0320(8) 0.0555(10) 0.0323(7) -0.0082(7) 0.0064(6) 0.0019(7)
    N2 0.0359(7) 0.0450(8) 0.0466(7) -0.0103(6) 0.0036(6) 0.0004(6)
    C15 0.0392(8) 0.0399(8) 0.0291(6) 0.0034(7) 0.0031(6) -0.0034(6)
    C7 0.0436(9) 0.0440(9) 0.0317(7) -0.0064(7) 0.0103(6) -0.0045(6)
    O2 0.0453(7) 0.0658(8) 0.0553(7) -0.0057(6) 0.0045(6) 0.0267(6)
    N1 0.0338(7) 0.0526(8) 0.0384(7) 0.0027(6) 0.0051(5) -0.0035(6)
    C8 0.0311(7) 0.0481(9) 0.0286(6) -0.0063(6) 0.0061(6) 0.0009(6)
    C12 0.0321(8) 0.0400(8) 0.0323(7) -0.0030(6) 0.0052(6) 0.0020(6)
    C20 0.0323(8) 0.0534(9) 0.0351(7) -0.0051(7) 0.0042(6) 0.0016(7)
    C23 0.0367(9) 0.0630(11) 0.0385(8) -0.0009(8) -0.0002(7) -0.0070(8)
    O1 0.0583(8) 0.0485(7) 0.0773(9) -0.0123(6) 0.0220(7) 0.0039(6)
    C4 0.0425(9) 0.0401(8) 0.0315(7) 0.0011(7) 0.0072(6) -0.0053(6)
    C13 0.0355(8) 0.0408(8) 0.0416(8) -0.0027(7) 0.0057(6) 0.0040(6)
    C14 0.0388(8) 0.0441(9) 0.0353(7) 0.0022(7) 0.0022(6) -0.0070(6)
    C10 0.0312(8) 0.0642(11) 0.0405(8) 0.0012(7) 0.0049(6) 0.0004(7)
    C5 0.0403(9) 0.0534(10) 0.0358(7) 0.0054(7) 0.0095(6) 0.0036(7)
    C25 0.0345(8) 0.0643(11) 0.0385(8) -0.0076(8) 0.0069(6) 0.0054(7)
    C1 0.0427(10) 0.0620(12) 0.0509(9) 0.0114(9) 0.0000(8) -0.0145(9)
    C24 0.0331(8) 0.0616(11) 0.0479(9) -0.0104(8) 0.0022(7) -0.0002(8)
    C6 0.0394(9) 0.0638(11) 0.0500(9) 0.0034(8) 0.0121(7) -0.0015(8)
    C22 0.0511(11) 0.0909(15) 0.0356(8) -0.0186(10) 0.0085(7) 0.0009(9)
    C16 0.0585(11) 0.0490(9) 0.0337(7) 0.0051(8) 0.0131(7) 0.0009(7)
    C2 0.0621(12) 0.0564(11) 0.0459(9) 0.0184(9) -0.0036(8) -0.0010(8)
    C17 0.0856(15) 0.0617(12) 0.0319(8) 0.0163(11) 0.0102(9) 0.0049(8)
    C3 0.0617(12) 0.0435(10) 0.0450(9) 0.0041(8) 0.0115(8) 0.0025(7)
    C21 0.0464(10) 0.0823(14) 0.0395(8) -0.0263(9) 0.0070(7) 0.0000(9)
    C19 0.0455(10) 0.0719(13) 0.0424(9) 0.0046(9) -0.0070(7) -0.0127(9)
    C18 0.0732(14) 0.0810(15) 0.0340(8) 0.0263(12) -0.0098(9) -0.0059(9)
    C11 0.0514(11) 0.0609(12) 0.0614(11) 0.0097(9) 0.0019(9) -0.0120(9)
_geom_special_details
;
 All esds (except the esd in the dihedral angle between two l.s. planes)
 are estimated using the full covariance matrix.  The cell esds are taken
 into account individually in the estimation of esds in distances, angles
 and torsion angles; correlations between esds in cell parameters are only
 used when they are defined by crystal symmetry.  An approximate (isotropic)
 treatment of cell esds is used for estimating esds involving l.s. planes.
;
loop_
    _geom_bond_atom_site_label_1
    _geom_bond_atom_site_label_2
    _geom_bond_site_symmetry_2
    _geom_bond_distance
    _geom_bond_publ_flag
    Cl1 C23 . 1.7433(16) ?
    Cl2 C1 . 1.7306(19) ?
    C9 C20 . 1.515(2) ?
    C9 C10 . 1.521(2) ?
    C9 C8 . 1.531(2) ?
    C9 H9 . 1.007(16) ?
    N2 C13 . 1.351(2) ?
    N2 C14 . 1.405(2) ?
    N2 H2A . 0.85(2) ?
    C15 C16 . 1.377(2) ?
    C15 C14 . 1.384(2) ?
    C15 C12 . 1.5093(19) ?
    C7 O1 . 1.2096(19) ?
    C7 C4 . 1.493(2) ?
    C7 C8 . 1.517(2) ?
    O2 C13 . 1.2213(19) ?
    N1 C11 . 1.457(2) ?
    N1 C10 . 1.458(2) ?
    N1 C12 . 1.4612(19) ?
    C8 C12 . 1.579(2) ?
    C8 H8 . 0.964(15) ?
    C12 C13 . 1.546(2) ?
    C20 C25 . 1.380(2) ?
    C20 C21 . 1.389(2) ?
    C23 C22 . 1.370(2) ?
    C23 C24 . 1.372(2) ?
    C4 C5 . 1.388(2) ?
    C4 C3 . 1.390(2) ?
    C14 C19 . 1.381(2) ?
    C10 H10A . 0.9700 ?
    C10 H10B . 0.9700 ?
    C5 C6 . 1.385(2) ?
    C5 H5 . 0.9300 ?
    C25 C24 . 1.383(2) ?
    C25 H25 . 0.9300 ?
    C1 C6 . 1.371(3) ?
    C1 C2 . 1.376(3) ?
    C24 H24 . 0.9300 ?
    C6 H6 . 0.9300 ?
    C22 C21 . 1.386(2) ?
    C22 H22 . 0.9300 ?
    C16 C17 . 1.389(3) ?
    C16 H16 . 0.9300 ?
    C2 C3 . 1.378(3) ?
    C2 H2 . 0.9300 ?
    C17 C18 . 1.381(3) ?
    C17 H17 . 0.9300 ?
    C3 H3 . 0.9300 ?
    C21 H21 . 0.9300 ?
    C19 C18 . 1.381(3) ?
    C19 H19 . 0.9300 ?
    C18 H18 . 0.9300 ?
    C11 H11A . 0.9600 ?
    C11 H11B . 0.9600 ?
    C11 H11C . 0.9600 ?
loop_
    _geom_angle_atom_site_label_1
    _geom_angle_atom_site_label_2
    _geom_angle_atom_site_label_3
    _geom_angle_site_symmetry_1
    _geom_angle_site_symmetry_3
    _geom_angle
    _geom_angle_publ_flag
    C20 C9 C10 . . 114.07(14) ?
    C20 C9 C8 . . 116.12(12) ?
    C10 C9 C8 . . 102.19(13) ?
    C20 C9 H9 . . 107.3(9) ?
    C10 C9 H9 . . 108.0(9) ?
    C8 C9 H9 . . 108.8(9) ?
    C13 N2 C14 . . 111.50(14) ?
    C13 N2 H2A . . 121.4(13) ?
    C14 N2 H2A . . 125.7(14) ?
    C16 C15 C14 . . 120.67(14) ?
    C16 C15 C12 . . 130.26(15) ?
    C14 C15 C12 . . 109.01(13) ?
    O1 C7 C4 . . 120.57(15) ?
    O1 C7 C8 . . 120.56(15) ?
    C4 C7 C8 . . 118.76(13) ?
    C11 N1 C10 . . 116.21(14) ?
    C11 N1 C12 . . 115.43(13) ?
    C10 N1 C12 . . 108.29(12) ?
    C7 C8 C9 . . 115.29(13) ?
    C7 C8 C12 . . 112.65(12) ?
    C9 C8 C12 . . 104.67(12) ?
    C7 C8 H8 . . 107.7(9) ?
    C9 C8 H8 . . 108.6(9) ?
    C12 C8 H8 . . 107.7(9) ?
    N1 C12 C15 . . 112.69(12) ?
    N1 C12 C13 . . 115.44(13) ?
    C15 C12 C13 . . 101.46(12) ?
    N1 C12 C8 . . 103.88(11) ?
    C15 C12 C8 . . 116.32(13) ?
    C13 C12 C8 . . 107.41(11) ?
    C25 C20 C21 . . 117.66(14) ?
    C25 C20 C9 . . 119.82(13) ?
    C21 C20 C9 . . 122.51(14) ?
    C22 C23 C24 . . 120.99(15) ?
    C22 C23 Cl1 . . 120.19(13) ?
    C24 C23 Cl1 . . 118.82(13) ?
    C5 C4 C3 . . 118.53(15) ?
    C5 C4 C7 . . 123.30(14) ?
    C3 C4 C7 . . 118.11(15) ?
    O2 C13 N2 . . 126.58(15) ?
    O2 C13 C12 . . 125.09(14) ?
    N2 C13 C12 . . 108.29(13) ?
    C19 C14 C15 . . 121.57(16) ?
    C19 C14 N2 . . 128.82(16) ?
    C15 C14 N2 . . 109.59(13) ?
    N1 C10 C9 . . 102.32(13) ?
    N1 C10 H10A . . 111.3 ?
    C9 C10 H10A . . 111.3 ?
    N1 C10 H10B . . 111.3 ?
    C9 C10 H10B . . 111.3 ?
    H10A C10 H10B . . 109.2 ?
    C6 C5 C4 . . 120.88(15) ?
    C6 C5 H5 . . 119.6 ?
    C4 C5 H5 . . 119.6 ?
    C20 C25 C24 . . 121.60(15) ?
    C20 C25 H25 . . 119.2 ?
    C24 C25 H25 . . 119.2 ?
    C6 C1 C2 . . 121.22(17) ?
    C6 C1 Cl2 . . 119.63(16) ?
    C2 C1 Cl2 . . 119.16(15) ?
    C23 C24 C25 . . 119.21(15) ?
    C23 C24 H24 . . 120.4 ?
    C25 C24 H24 . . 120.4 ?
    C1 C6 C5 . . 119.13(17) ?
    C1 C6 H6 . . 120.4 ?
    C5 C6 H6 . . 120.4 ?
    C23 C22 C21 . . 119.11(16) ?
    C23 C22 H22 . . 120.4 ?
    C21 C22 H22 . . 120.4 ?
    C15 C16 C17 . . 118.25(18) ?
    C15 C16 H16 . . 120.9 ?
    C17 C16 H16 . . 120.9 ?
    C1 C2 C3 . . 119.36(17) ?
    C1 C2 H2 . . 120.3 ?
    C3 C2 H2 . . 120.3 ?
    C18 C17 C16 . . 120.42(18) ?
    C18 C17 H17 . . 119.8 ?
    C16 C17 H17 . . 119.8 ?
    C2 C3 C4 . . 120.78(17) ?
    C2 C3 H3 . . 119.6 ?
    C4 C3 H3 . . 119.6 ?
    C22 C21 C20 . . 121.43(16) ?
    C22 C21 H21 . . 119.3 ?
    C20 C21 H21 . . 119.3 ?
    C18 C19 C14 . . 117.30(18) ?
    C18 C19 H19 . . 121.3 ?
    C14 C19 H19 . . 121.3 ?
    C17 C18 C19 . . 121.72(17) ?
    C17 C18 H18 . . 119.1 ?
    C19 C18 H18 . . 119.1 ?
    N1 C11 H11A . . 109.5 ?
    N1 C11 H11B . . 109.5 ?
    H11A C11 H11B . . 109.5 ?
    N1 C11 H11C . . 109.5 ?
    H11A C11 H11C . . 109.5 ?
    H11B C11 H11C . . 109.5 ?
loop_
    _geom_torsion_atom_site_label_1
    _geom_torsion_atom_site_label_2
    _geom_torsion_atom_site_label_3
    _geom_torsion_atom_site_label_4
    _geom_torsion_site_symmetry_1
    _geom_torsion_site_symmetry_2
    _geom_torsion_site_symmetry_3
    _geom_torsion_site_symmetry_4
    _geom_torsion
    _geom_torsion_publ_flag
    O1 C7 C8 C9 . . . . -7.3(2) ?
    C4 C7 C8 C9 . . . . 176.42(12) ?
    O1 C7 C8 C12 . . . . 112.75(16) ?
    C4 C7 C8 C12 . . . . -63.54(16) ?
    C20 C9 C8 C7 . . . . -83.09(17) ?
    C10 C9 C8 C7 . . . . 152.12(12) ?
    C20 C9 C8 C12 . . . . 152.59(13) ?
    C10 C9 C8 C12 . . . . 27.79(14) ?
    C11 N1 C12 C15 . . . . 77.91(17) ?
    C10 N1 C12 C15 . . . . -149.85(13) ?
    C11 N1 C12 C13 . . . . -38.02(18) ?
    C10 N1 C12 C13 . . . . 94.22(15) ?
    C11 N1 C12 C8 . . . . -155.33(13) ?
    C10 N1 C12 C8 . . . . -23.09(15) ?
    C16 C15 C12 N1 . . . . 55.4(2) ?
    C14 C15 C12 N1 . . . . -127.39(14) ?
    C16 C15 C12 C13 . . . . 179.49(16) ?
    C14 C15 C12 C13 . . . . -3.36(16) ?
    C16 C15 C12 C8 . . . . -64.4(2) ?
    C14 C15 C12 C8 . . . . 112.81(14) ?
    C7 C8 C12 N1 . . . . -130.00(12) ?
    C9 C8 C12 N1 . . . . -4.01(14) ?
    C7 C8 C12 C15 . . . . -5.56(17) ?
    C9 C8 C12 C15 . . . . 120.43(14) ?
    C7 C8 C12 C13 . . . . 107.23(14) ?
    C9 C8 C12 C13 . . . . -126.78(12) ?
    C10 C9 C20 C25 . . . . -102.97(18) ?
    C8 C9 C20 C25 . . . . 138.57(16) ?
    C10 C9 C20 C21 . . . . 75.5(2) ?
    C8 C9 C20 C21 . . . . -42.9(2) ?
    O1 C7 C4 C5 . . . . 157.76(16) ?
    C8 C7 C4 C5 . . . . -25.9(2) ?
    O1 C7 C4 C3 . . . . -25.2(2) ?
    C8 C7 C4 C3 . . . . 151.11(14) ?
    C14 N2 C13 O2 . . . . -177.25(17) ?
    C14 N2 C13 C12 . . . . 0.80(18) ?
    N1 C12 C13 O2 . . . . -58.2(2) ?
    C15 C12 C13 O2 . . . . 179.62(16) ?
    C8 C12 C13 O2 . . . . 57.1(2) ?
    N1 C12 C13 N2 . . . . 123.69(14) ?
    C15 C12 C13 N2 . . . . 1.53(16) ?
    C8 C12 C13 N2 . . . . -121.00(14) ?
    C16 C15 C14 C19 . . . . 3.0(2) ?
    C12 C15 C14 C19 . . . . -174.50(15) ?
    C16 C15 C14 N2 . . . . -178.46(14) ?
    C12 C15 C14 N2 . . . . 4.06(17) ?
    C13 N2 C14 C19 . . . . 175.32(17) ?
    C13 N2 C14 C15 . . . . -3.10(19) ?
    C11 N1 C10 C9 . . . . 173.24(14) ?
    C12 N1 C10 C9 . . . . 41.42(15) ?
    C20 C9 C10 N1 . . . . -167.97(12) ?
    C8 C9 C10 N1 . . . . -41.82(14) ?
    C3 C4 C5 C6 . . . . -2.5(2) ?
    C7 C4 C5 C6 . . . . 174.50(15) ?
    C21 C20 C25 C24 . . . . -0.2(3) ?
    C9 C20 C25 C24 . . . . 178.42(16) ?
    C22 C23 C24 C25 . . . . -0.1(3) ?
    Cl1 C23 C24 C25 . . . . 179.77(14) ?
    C20 C25 C24 C23 . . . . 0.5(3) ?
    C2 C1 C6 C5 . . . . 2.7(3) ?
    Cl2 C1 C6 C5 . . . . -177.68(13) ?
    C4 C5 C6 C1 . . . . 0.1(3) ?
    C24 C23 C22 C21 . . . . -0.5(3) ?
    Cl1 C23 C22 C21 . . . . 179.58(17) ?
    C14 C15 C16 C17 . . . . -2.3(2) ?
    C12 C15 C16 C17 . . . . 174.61(16) ?
    C6 C1 C2 C3 . . . . -2.9(3) ?
    Cl2 C1 C2 C3 . . . . 177.48(14) ?
    C15 C16 C17 C18 . . . . 0.2(3) ?
    C1 C2 C3 C4 . . . . 0.3(3) ?
    C5 C4 C3 C2 . . . . 2.3(2) ?
    C7 C4 C3 C2 . . . . -174.86(15) ?
    C23 C22 C21 C20 . . . . 0.9(3) ?
    C25 C20 C21 C22 . . . . -0.5(3) ?
    C9 C20 C21 C22 . . . . -179.06(19) ?
    C15 C14 C19 C18 . . . . -1.5(3) ?
    N2 C14 C19 C18 . . . . -179.75(17) ?
    C16 C17 C18 C19 . . . . 1.3(3) ?
    C14 C19 C18 C17 . . . . -0.6(3) ?
loop_
    _geom_hbond_atom_site_label_D
    _geom_hbond_atom_site_label_H
    _geom_hbond_atom_site_label_A
    _geom_hbond_site_symmetry_A
    _geom_hbond_distance_DH
    _geom_hbond_distance_HA
    _geom_hbond_distance_DA
    _geom_hbond_angle_DHA
    N2 H2A O2 3_676 0.85(2) 2.06(2) 2.876(2) 160
    C24 H24 O1 3_566 0.93 2.42 3.104(2) 130
