# Supplementary material for: 3′-(4-Chloro­benzo­yl)-4′-(4-chloro­phen­yl)-1′-methyl­spiro­[indoline-3,2′-pyrrolidin]-2-one
Source: Acta Crystallogr Sect E Struct Rep Online. 2011 Oct 29;67(Pt 11):o3128. doi: 10.1107/S1600536811044618 (PMC3247512; doi:10.1107/S1600536811044618)
Supplement: Supplementary file 2 [file e-67-o3128-Isup2.hkl]

#
# h,k,l, Fc-squared, Fo-squared, sigma(Fo-squared) and status flag
#
data_I
_shelx_title ' PURU in P2(1)/c'
_shelx_refln_list_code          4
_shelx_F_calc_maximum      188.90
_exptl_crystal_F_000       936.00
_reflns_d_resolution_high  0.7462
 
loop_
 _symmetry_equiv_pos_as_xyz
 'x, y, z'
 '-x, y+1/2, -z+1/2'
 '-x, -y, -z'
 'x, -y-1/2, z-1/2'
 
_cell_length_a    11.4139
_cell_length_b    11.6957
_cell_length_c    16.5262
_cell_angle_alpha  90.000
_cell_angle_beta  102.037
_cell_angle_gamma  90.000
 
_shelx_F_squared_multiplier     1.000
 
loop_
 _refln_index_h
 _refln_index_k
 _refln_index_l
 _refln_F_squared_calc
 _refln_F_squared_meas
 _refln_F_squared_sigma
 _refln_observed_status
   1   0   0     1168.34     1214.66     14.36 o
   2   0   0     3505.71     3427.92     32.58 o
   3   0   0     4845.18     4857.02     65.87 o
   4   0   0     8322.74     8348.29     91.46 o
   5   0   0     7236.24     7674.66     84.55 o
   6   0   0     2816.04     2850.72     33.33 o
   7   0   0       35.15       17.66      1.68 o
   8   0   0      569.45      505.03     10.92 o
   9   0   0      685.97      673.02     24.76 o
  10   0   0     1228.81     1116.16     35.72 o
  11   0   0        0.14        5.30      5.66 o
  12   0   0       16.43       23.70      7.43 o
  13   0   0        4.41       -0.71      5.66 o
  14   0   0       53.91       62.60     11.67 o
   1   1   0     5325.15     5288.71     55.63 o
   2   1   0      854.35      843.13      9.19 o
   3   1   0       13.00       10.11      0.73 o
   4   1   0     2942.10     3082.29     22.80 o
   5   1   0     1880.49     1898.93     15.98 o
   6   1   0      173.95      167.35      2.62 o
   7   1   0       83.38       99.67      2.89 o
   8   1   0      588.03      584.64     11.29 o
   9   1   0       68.91       70.76      4.51 o
  10   1   0      235.06      254.96     10.88 o
  11   1   0       97.46      117.03      8.13 o
  12   1   0      195.37      208.75     11.38 o
  13   1   0       86.98       83.48      8.35 o
  14   1   0        0.42       -3.87      3.87 o
   0   2   0      146.49      152.82      3.62 o
   1   2   0      625.66      656.58      5.93 o
   2   2   0     4459.97     4639.69     35.94 o
   3   2   0     3480.49     3493.33     27.51 o
   4   2   0      568.21      558.21      5.39 o
   5   2   0       64.59       85.35      2.28 o
   6   2   0     2239.11     2199.76     21.03 o
   7   2   0       27.85       25.97      2.22 o
   8   2   0      216.05      220.24      5.46 o
   9   2   0      185.90      188.13      6.55 o
  10   2   0       22.54       20.07      4.37 o
  11   2   0       27.75       21.05      5.00 o
  12   2   0       13.10       17.75      5.84 o
  13   2   0       29.51       41.91      7.00 o
  14   2   0        5.04        5.81      5.12 o
   1   3   0     8495.95     8378.40     70.60 o
   2   3   0    21913.15    21049.66    176.79 o
   3   3   0     3485.59     3488.69     27.69 o
   4   3   0     1102.15     1316.63     11.41 o
   5   3   0     2049.53     1934.11     16.77 o
   6   3   0      521.65      444.24      7.70 o
   7   3   0      215.94      213.54      5.69 o
   8   3   0     1148.54     1094.12     15.00 o
   9   3   0      384.16      344.94      7.51 o
  10   3   0      273.39      269.15      8.42 o
  11   3   0      121.75      123.28     13.97 o
  12   3   0      117.05      104.43     26.17 o
  13   3   0      108.96      100.28      9.13 o
  14   3   0        0.41        0.80      4.73 o
   0   4   0     1513.79     1484.78     22.74 o
   1   4   0     2388.28     2354.73     21.65 o
   2   4   0      867.77      871.61      9.41 o
   3   4   0      468.45      533.91      6.54 o
   4   4   0       41.55       40.51      1.78 o
   5   4   0      248.23      274.90      4.22 o
   6   4   0      411.80      459.71      5.57 o
   7   4   0      410.85      377.02      7.60 o
   8   4   0      503.36      466.96     10.53 o
   9   4   0      344.45      345.35      7.88 o
  10   4   0        3.92        0.48      2.61 o
  11   4   0      235.00      232.88     21.40 o
  12   4   0        8.35        2.63      6.72 o
  13   4   0      168.01      214.55     12.38 o
  14   4   0       15.28       16.45      6.25 o
   1   5   0       43.16       39.86      3.57 o
   2   5   0     1464.04     1416.46     14.46 o
   3   5   0      498.95      540.14      7.05 o
   4   5   0      456.05      418.92      6.01 o
   5   5   0      103.69       99.22      2.81 o
   6   5   0      395.76      423.79      5.60 o
   7   5   0      491.01      454.57      8.85 o
   8   5   0       32.70       32.35      3.47 o
   9   5   0      170.39      167.07      7.12 o
  10   5   0        3.53        2.74      2.96 o
  11   5   0       51.26       54.77     10.43 o
  12   5   0       41.19       55.13      8.13 o
  13   5   0        0.00        5.48      5.00 o
  14   5   0       65.09       63.08      8.74 o
   0   6   0     1524.77     1422.70     25.29 o
   1   6   0      483.17      508.72      8.12 o
   2   6   0      110.38      102.39      3.34 o
   3   6   0     1367.25     1288.45     13.97 o
   4   6   0      566.26      499.04      7.89 o
   5   6   0      140.81      110.78      5.67 o
   6   6   0       33.62       32.96      2.07 o
   7   6   0      187.76      182.27      6.18 o
   8   6   0      226.31      203.75      7.16 o
   9   6   0        7.42        6.87      2.56 o
  10   6   0      158.44      142.18     10.09 o
  11   6   0        2.09        1.27      3.47 o
  12   6   0        9.32        7.13      4.83 o
  13   6   0       41.44       40.23      7.35 o
   1   7   0       48.18       45.37      3.37 o
   2   7   0      179.50      204.26      6.06 o
   3   7   0       10.27       16.12      1.94 o
   4   7   0      990.08     1021.83     12.23 o
   5   7   0      158.33      149.54      4.15 o
   6   7   0       11.43        8.49      2.36 o
   7   7   0       53.89       41.67      4.39 o
   8   7   0      435.53      424.28      9.48 o
   9   7   0        0.54        0.19      2.50 o
  10   7   0        3.11        0.84      2.73 o
  11   7   0       13.30       10.44      4.01 o
  12   7   0       48.07       42.73      7.25 o
  13   7   0       58.83       44.92     10.96 o
   0   8   0        2.43        0.99      3.01 o
   1   8   0      231.17      245.66      7.47 o
   2   8   0      202.10      199.23      5.68 o
   3   8   0        9.40       12.96      2.21 o
   4   8   0       14.93       14.80      2.80 o
   5   8   0       11.34       10.49      2.15 o
   6   8   0        0.03       -0.98      2.65 o
   7   8   0       77.89       74.86      4.78 o
   8   8   0      398.06      394.75      9.54 o
   9   8   0       32.01       29.45      3.66 o
  10   8   0        0.37       -1.19      2.91 o
  11   8   0        0.66       -3.73      3.73 o
  12   8   0        8.49        8.84      7.07 o
   1   9   0      251.86      260.49      7.01 o
   2   9   0       72.22       81.82      6.26 o
   3   9   0      158.50      157.97      5.58 o
   4   9   0       38.15       38.39      2.95 o
   5   9   0       42.86       45.05      3.00 o
   6   9   0      278.50      247.12      7.21 o
   7   9   0        0.02        2.71      2.79 o
   8   9   0       38.17       45.92      4.97 o
   9   9   0        5.68        2.35      3.44 o
  10   9   0        0.02        3.32      3.77 o
  11   9   0       47.29       39.99      7.24 o
  12   9   0        9.59       -0.71      6.37 o
   0  10   0        1.52       -2.85      3.62 o
   1  10   0       61.14       56.98      4.00 o
   2  10   0       32.35       34.38      3.52 o
   3  10   0        5.63        4.56      2.91 o
   4  10   0       79.54       82.98      5.99 o
   5  10   0      210.49      191.86     21.55 o
   6  10   0       50.37       38.57     12.38 o
   7  10   0        3.02       -0.99      3.38 o
   8  10   0      122.30      126.07      7.15 o
   9  10   0       23.59       24.96      4.75 o
  10  10   0        1.25        2.36      3.92 o
  11  10   0        0.05       -4.42      4.42 o
   1  11   0        0.00        0.03      2.64 o
   2  11   0        5.27        8.97      2.99 o
   3  11   0       35.23       34.11      3.75 o
   4  11   0       85.18       85.19      4.77 o
   5  11   0       33.51       34.27      4.63 o
   6  11   0        0.00       -1.49      8.13 o
   7  11   0        4.78        5.86      4.70 o
   8  11   0        2.42       -3.46      3.46 o
   9  11   0       16.07       19.29      4.67 o
  10  11   0       22.19       26.96      5.60 o
   0  12   0       85.13       88.15      7.49 o
   1  12   0        0.38       -0.97      3.01 o
   2  12   0        0.62        0.97      2.91 o
   3  12   0       10.10       17.23      3.64 o
   4  12   0        0.15        0.22      3.40 o
   5  12   0        3.94        7.24      5.13 o
   6  12   0        6.32        9.15      5.59 o
   7  12   0        0.12       -3.64      3.64 o
   8  12   0        1.60       -3.33      5.22 o
   9  12   0        3.50        1.09      4.41 o
   1  13   0        2.33       -0.04      3.43 o
   2  13   0       15.45       11.67      3.93 o
   3  13   0       12.26       11.43      6.40 o
   4  13   0       14.86        8.80      4.40 o
   5  13   0        9.20       10.12      4.31 o
   6  13   0        1.66       -5.23      5.23 o
   7  13   0        4.62       -2.39      5.37 o
   8  13   0       12.90       22.99      9.55 o
   0  14   0       48.09       50.72      7.24 o
   1  14   0        1.65       -2.12      3.37 o
   2  14   0        5.07        6.19      3.71 o
   3  14   0       21.23       28.04      5.36 o
   4  14   0        2.74        0.07      4.28 o
   5  14   0        0.46       -4.34      5.66 o
   6  14   0        0.04       -6.72      6.72 o
   1  15   0        0.06       -3.62      3.62 o
   2  15   0        5.62        1.90      5.78 o
   3  15   0       17.77       23.23      6.49 o
   4  15   0        1.26        3.99      5.48 o
 -15   1   1        5.11        7.04      5.99 o
 -14   1   1       14.82        9.37      5.50 o
 -13   1   1        7.62        7.09      8.31 o
 -12   1   1        1.61        5.45      3.98 o
 -11   1   1      433.66      391.00     28.29 o
 -10   1   1       61.77       54.62      9.90 o
  -9   1   1       10.72       16.50      2.78 o
  -8   1   1        0.91        1.02      1.22 o
  -7   1   1        3.64       11.01      1.21 o
  -6   1   1     1361.28     1371.12     11.43 o
  -5   1   1      101.20       82.22      1.59 o
  -4   1   1     2979.23     3204.55     20.76 o
  -3   1   1     2605.08     2721.68     21.45 o
  -2   1   1     1529.75     1575.01     12.73 o
  -1   1   1       52.78       48.70      0.89 o
   0   1   1      426.59      403.96      3.41 o
   1   1   1      184.50      195.69      1.92 o
   2   1   1      602.21      618.66      7.26 o
   3   1   1       51.20       76.74      3.01 o
   4   1   1      548.23      547.25      7.21 o
   5   1   1     1858.63     2042.14     17.03 o
   6   1   1        2.94        1.17      0.69 o
   7   1   1     1384.99     1440.65     16.03 o
   8   1   1        7.75       10.27      2.23 o
   9   1   1        9.52        4.20      3.12 o
  10   1   1      688.74      628.52     18.01 o
  11   1   1        2.77       10.83      5.30 o
  12   1   1       18.30       14.75      5.12 o
  13   1   1       36.34       34.56      6.50 o
  14   1   1        1.29        1.41      4.95 o
 -14   2   1       45.04       34.88      6.99 o
 -13   2   1       58.18       63.49      7.50 o
 -12   2   1        0.06        2.19      3.73 o
 -11   2   1      119.12       96.22      7.50 o
 -10   2   1      749.49      696.96     18.63 o
  -9   2   1      492.08      456.22     13.48 o
  -8   2   1       14.84       14.21      2.18 o
  -7   2   1      981.76     1131.41     10.87 o
  -6   2   1      389.66      457.63      4.78 o
  -5   2   1      970.11      975.26      8.98 o
  -4   2   1       30.98       36.50      1.34 o
  -3   2   1     2812.65     2793.59     29.60 o
  -2   2   1     4575.30     4829.54     56.78 o
  -1   2   1      698.14      671.12      6.73 o
   0   2   1     8019.90     7955.22     90.37 o
   1   2   1    16847.56    16826.76    128.75 o
   2   2   1     5084.01     5248.56     37.86 o
   3   2   1     1752.97     1732.47     27.46 o
   4   2   1       37.85       38.62      3.08 o
   5   2   1     1477.26     1680.09     18.90 o
   6   2   1       25.13       23.30      1.91 o
   7   2   1       31.87       34.33      2.40 o
   8   2   1       11.58       14.30      2.13 o
   9   2   1        0.04       -1.06      2.83 o
  10   2   1      194.06      181.28      9.63 o
  11   2   1       91.94       75.02      7.25 o
  12   2   1       22.04       19.05      5.12 o
  13   2   1       22.68       23.91      6.24 o
  14   2   1        2.47       -0.18      4.75 o
 -14   3   1        0.01       -3.99      3.99 o
 -13   3   1        0.05        3.38      4.60 o
 -12   3   1        0.72        2.97      3.73 o
 -11   3   1      378.30      343.28     15.38 o
 -10   3   1      255.47      227.95      7.60 o
  -9   3   1      142.36      157.62      5.26 o
  -8   3   1      137.02      139.52      5.16 o
  -7   3   1        1.83        6.66      1.26 o
  -6   3   1     1666.45     1545.88     14.09 o
  -5   3   1      248.29      281.57      4.17 o
  -4   3   1     3134.69     3308.68     29.33 o
  -3   3   1       17.31       23.02      1.59 o
  -2   3   1     1877.73     1852.58     17.03 o
  -1   3   1       57.99       61.86      5.06 o
   0   3   1     4669.05     4773.67     45.51 o
   1   3   1     1534.56     1583.83     14.84 o
   2   3   1     4222.44     4461.91     38.60 o
   3   3   1        1.10        2.84      0.62 o
   4   3   1      105.32       97.59      2.52 o
   5   3   1      703.45      672.02     21.99 o
   6   3   1      180.47      173.59      4.99 o
   7   3   1       15.25        9.63      2.07 o
   8   3   1       64.46       57.70      3.33 o
   9   3   1      671.89      621.82     17.74 o
  10   3   1      486.43      507.27     16.25 o
  11   3   1       12.34       12.88      4.62 o
  12   3   1      153.01      157.93     12.56 o
  13   3   1       24.22       35.98     12.56 o
  14   3   1        6.13       -3.09      4.93 o
 -14   4   1        0.65        2.83      4.83 o
 -13   4   1        1.79        6.72      5.00 o
 -12   4   1        0.24        0.86      3.87 o
 -11   4   1        6.02        5.42      4.12 o
 -10   4   1        2.66        2.12      2.65 o
  -9   4   1      101.78       94.66      4.39 o
  -8   4   1      170.67      181.31      8.52 o
  -7   4   1       17.55       18.54      1.92 o
  -6   4   1      127.80      155.85      3.30 o
  -5   4   1       20.21       20.82      1.40 o
  -4   4   1     1489.28     1490.66     14.68 o
  -3   4   1     5567.55     5593.45     48.38 o
  -2   4   1      214.92      223.43      5.37 o
  -1   4   1      440.08      487.95      6.94 o
   0   4   1      131.10      184.11      4.62 o
   1   4   1      166.72      160.31      5.49 o
   2   4   1        0.05        2.50      1.03 o
   3   4   1       90.04       80.32      2.36 o
   4   4   1      120.82      117.31      2.46 o
   5   4   1      448.22      401.95      4.95 o
   6   4   1      742.05      797.85      9.71 o
   7   4   1      264.27      268.17      7.57 o
   8   4   1        1.24       -0.85      1.99 o
   9   4   1       39.83       23.58      3.06 o
  10   4   1       31.20       29.89      4.71 o
  11   4   1       12.80       12.30      4.62 o
  12   4   1        0.91       -3.65      3.65 o
  13   4   1       17.51       22.28      6.00 o
  14   4   1        0.72       -3.38      4.62 o
 -14   5   1        1.26        3.02      6.72 o
 -13   5   1       22.58       18.05      5.69 o
 -12   5   1        0.57       -3.75      3.75 o
 -11   5   1        0.48        4.53      4.18 o
 -10   5   1      101.83      109.26      8.41 o
  -9   5   1       80.12       66.75      4.10 o
  -8   5   1      629.41      633.33     11.49 o
  -7   5   1      425.17      390.69      6.74 o
  -6   5   1     1085.57     1119.27     12.25 o
  -5   5   1      277.14      272.21      4.71 o
  -4   5   1      780.39      904.60     10.28 o
  -3   5   1     1222.20     1335.09     13.88 o
  -2   5   1       12.15       13.26      1.65 o
  -1   5   1      143.42      134.24      4.28 o
   0   5   1       20.23       31.82      2.07 o
   1   5   1       72.49       50.35      2.63 o
   2   5   1     2129.33     2205.66     23.60 o
   3   5   1       35.45       29.97      1.89 o
   4   5   1     2565.27     2666.30     24.94 o
   5   5   1       92.16      103.87      2.62 o
   6   5   1      283.80      296.70      5.46 o
   7   5   1      845.85      839.75     12.95 o
   8   5   1       77.68       79.38      4.26 o
   9   5   1       99.35       99.85      8.98 o
  10   5   1        2.13        2.70      2.79 o
  11   5   1      147.37      137.05     14.32 o
  12   5   1       41.31       49.53     11.14 o
  13   5   1       41.07       44.78      7.62 o
  14   5   1        0.32       -5.12      5.12 o
 -13   6   1       48.17       54.78      7.87 o
 -12   6   1       75.22      102.94      8.88 o
 -11   6   1      108.18      121.94      8.85 o
 -10   6   1        1.85        1.32      4.29 o
  -9   6   1       26.12       18.27      3.09 o
  -8   6   1     1176.78     1094.28     16.27 o
  -7   6   1      197.71      190.84      6.80 o
  -6   6   1       72.77       71.41      2.75 o
  -5   6   1       21.59       33.54      2.58 o
  -4   6   1      669.00      639.77      9.29 o
  -3   6   1      478.72      455.82     11.57 o
  -2   6   1     5888.96     6022.89     52.88 o
  -1   6   1     3840.18     3853.38     39.10 o
   0   6   1       27.62       22.48      2.21 o
   1   6   1        1.74        0.60      1.58 o
   2   6   1     7781.16     8099.65     70.00 o
   3   6   1       55.37       32.20      2.13 o
   4   6   1     1257.45     1298.20     14.10 o
   5   6   1      184.70      160.19      3.58 o
   6   6   1      290.46      314.84      7.97 o
   7   6   1     1437.12     1374.13     18.66 o
   8   6   1      354.76      351.11      8.43 o
   9   6   1       24.49       13.54      2.91 o
  10   6   1       41.45       48.21      4.86 o
  11   6   1       15.44       12.73      5.00 o
  12   6   1        1.53       -2.95      4.33 o
  13   6   1       55.00       75.80      9.90 o
 -13   7   1       39.56       49.87     11.32 o
 -12   7   1       73.28       71.79     11.67 o
 -11   7   1       35.76       33.06      4.83 o
 -10   7   1       94.03      100.59      5.37 o
  -9   7   1       21.47       25.85      3.39 o
  -8   7   1        1.70        2.21      2.48 o
  -7   7   1       48.35       50.21      4.83 o
  -6   7   1      839.23      821.17     10.59 o
  -5   7   1      425.55      423.30     12.62 o
  -4   7   1       13.58        9.49      1.91 o
  -3   7   1       15.52       23.07      2.14 o
  -2   7   1      116.15      122.99      4.39 o
  -1   7   1     1658.87     1695.80     19.96 o
   0   7   1      108.71      127.89      4.32 o
   1   7   1        4.28        3.39      1.85 o
   2   7   1      731.79      753.12      9.90 o
   3   7   1        1.77        0.88      1.65 o
   4   7   1      421.68      414.95     10.63 o
   5   7   1        8.89        6.00      1.83 o
   6   7   1       45.64       45.48      2.93 o
   7   7   1       45.68       51.59      4.94 o
   8   7   1       85.61       93.09      6.28 o
   9   7   1        2.97        5.11      2.68 o
  10   7   1        1.98       -2.50      2.99 o
  11   7   1       93.15       92.74      6.65 o
  12   7   1       73.23       78.51      8.62 o
  13   7   1       13.29       16.77      6.49 o
 -12   8   1       12.67       10.61      7.43 o
 -11   8   1       29.71       32.09      6.37 o
 -10   8   1       34.94       33.31      4.63 o
  -9   8   1        5.66        9.19      6.00 o
  -8   8   1       23.61       18.44      5.32 o
  -7   8   1      310.86      322.50      9.45 o
  -6   8   1       92.23       87.20      4.49 o
  -5   8   1        2.15       -1.28      1.84 o
  -4   8   1      131.24      137.46      4.36 o
  -3   8   1      122.97      133.76      5.62 o
  -2   8   1       15.27       12.84      2.51 o
  -1   8   1       39.10       41.88      3.18 o
   0   8   1        1.70        0.00      2.11 o
   1   8   1       80.52       72.70      3.73 o
   2   8   1      174.50      158.03      5.30 o
   3   8   1        0.62       -0.25      2.11 o
   4   8   1      152.25      144.98      4.50 o
   5   8   1        0.01       -1.50      1.88 o
   6   8   1       31.29       36.98      3.62 o
   7   8   1      146.99      138.22      5.74 o
   8   8   1      251.01      256.72      7.82 o
   9   8   1        1.42        0.01      2.75 o
  10   8   1       19.64       13.31      4.50 o
  11   8   1       26.44       21.73      4.75 o
  12   8   1       13.06        8.13      7.43 o
 -12   9   1       29.08       18.78      9.02 o
 -11   9   1       10.51       13.44      8.13 o
 -10   9   1       37.52       30.22      4.83 o
  -9   9   1       26.98        5.92      3.60 o
  -8   9   1      114.61      121.81      7.12 o
  -7   9   1      579.97      570.11     16.76 o
  -6   9   1      101.29      107.74      5.97 o
  -5   9   1       11.88       10.06      2.35 o
  -4   9   1       25.41       18.41      2.49 o
  -3   9   1       24.85       24.75      3.13 o
  -2   9   1      480.58      485.87     15.93 o
  -1   9   1       78.18       67.06      4.75 o
   0   9   1      521.54      524.24      9.99 o
   1   9   1      242.49      270.69      7.11 o
   2   9   1      602.36      605.23     10.71 o
   3   9   1        0.26       -0.04      2.08 o
   4   9   1      504.01      541.46      9.78 o
   5   9   1     1123.07     1095.29     20.67 o
   6   9   1       54.64       53.62      4.19 o
   7   9   1       67.46       73.73      6.53 o
   8   9   1       98.97      116.21      5.74 o
   9   9   1        8.75       13.95      3.92 o
  10   9   1        0.68       -0.09      3.58 o
  11   9   1       78.26      103.14      9.06 o
  12   9   1       50.08       62.24     12.38 o
 -11  10   1       59.35       73.93      8.01 o
 -10  10   1        3.23       -0.38      3.66 o
  -9  10   1        0.52       -0.32      3.51 o
  -8  10   1      154.06      154.63     12.15 o
  -7  10   1       79.91       74.41      7.49 o
  -6  10   1      198.61      203.99      8.82 o
  -5  10   1      127.32      136.76      7.23 o
  -4  10   1       42.00       38.59      3.56 o
  -3  10   1        1.04       -0.13      2.49 o
  -2  10   1      201.74      209.84      6.79 o
  -1  10   1      237.54      246.98      7.32 o
   0  10   1      561.99      555.86     10.76 o
   1  10   1       12.63       14.08      3.47 o
   2  10   1      188.33      185.02      6.28 o
   3  10   1       13.91        5.11      4.23 o
   4  10   1       14.14       16.44      2.69 o
   5  10   1        3.00        2.07      2.76 o
   6  10   1       11.11        9.97      3.68 o
   7  10   1        0.99        2.17      3.51 o
   8  10   1        3.11        2.14      3.54 o
   9  10   1        2.99        2.15      3.68 o
  10  10   1       23.99       13.56      4.52 o
  11  10   1       16.39       10.61      8.49 o
 -10  11   1        1.43        0.30      4.35 o
  -9  11   1        4.20        1.35      4.15 o
  -8  11   1       72.57       78.57      6.64 o
  -7  11   1       60.92       58.41      7.12 o
  -6  11   1        0.00        3.61      4.58 o
  -5  11   1       23.62       26.82      4.53 o
  -4  11   1       39.27       35.82      4.08 o
  -3  11   1        0.13       -1.68      2.49 o
  -2  11   1      104.43       87.41      4.96 o
  -1  11   1       13.57       15.38      3.22 o
   0  11   1       82.59       76.05      4.67 o
   1  11   1      228.18      250.58      7.45 o
   2  11   1       49.51       48.03      4.09 o
   3  11   1       10.35        7.87      2.93 o
   4  11   1       12.24        9.35      4.05 o
   5  11   1       14.78       25.10      4.36 o
   6  11   1       36.85       42.81      4.95 o
   7  11   1        0.27        4.11      3.80 o
   8  11   1        0.08       -3.01      3.58 o
   9  11   1       25.46       28.22      5.32 o
  10  11   1        0.65       -2.13      7.25 o
  -9  12   1       27.07       24.11      5.44 o
  -8  12   1       24.65       41.67      5.87 o
  -7  12   1        7.62       12.41      5.99 o
  -6  12   1        4.47        5.91      5.34 o
  -5  12   1      209.18      231.89      9.44 o
  -4  12   1        3.73        8.85      4.01 o
  -3  12   1      155.03      149.11      6.38 o
  -2  12   1        1.29        0.15      2.98 o
  -1  12   1       62.62       71.67      5.53 o
   0  12   1       17.71       22.36      3.79 o
   1  12   1      147.69      149.75      6.46 o
   2  12   1        0.01       -2.72      2.72 o
   3  12   1       73.81       81.60      5.16 o
   4  12   1        0.00       -1.46      3.48 o
   5  12   1       15.69       16.42      4.21 o
   6  12   1        6.28        8.60      5.74 o
   7  12   1       51.61       54.32      5.98 o
   8  12   1        1.14       -1.48      5.65 o
   9  12   1       28.51       36.89      7.12 o
  -8  13   1        2.35        9.26      5.43 o
  -7  13   1        0.16        0.15      5.34 o
  -6  13   1        2.28       -4.95      4.95 o
  -5  13   1        3.58        5.76      4.16 o
  -4  13   1       34.86       37.82      6.92 o
  -3  13   1        6.47        2.55      3.24 o
  -2  13   1       50.74       53.29      4.73 o
  -1  13   1      128.38      118.58      6.31 o
   0  13   1      246.49      255.91      8.56 o
   1  13   1       23.87       27.68      5.08 o
   2  13   1       22.00       22.15      4.03 o
   3  13   1        1.85       -3.51      3.51 o
   4  13   1       43.59       49.71      5.72 o
   5  13   1      172.76      181.11     11.25 o
   6  13   1       50.48       58.72      8.00 o
   7  13   1       12.29        4.29      5.99 o
   8  13   1        0.01       -4.60      6.37 o
  -6  14   1        0.10        2.83      8.13 o
  -5  14   1       23.47       16.81     17.51 o
  -4  14   1        3.36        2.93      4.40 o
  -3  14   1        2.90        5.87      4.21 o
  -2  14   1       21.96       17.02      5.21 o
  -1  14   1       33.25       33.90      4.82 o
   0  14   1        0.20        2.32      3.59 o
   1  14   1        5.37        0.80      3.53 o
   2  14   1        4.15        3.87      4.90 o
   3  14   1        6.67        8.63      5.05 o
   4  14   1       32.53       33.00      5.55 o
   5  14   1        5.67        8.63      6.12 o
   6  14   1       14.48       22.28      9.55 o
  -4  15   1        1.32        2.68      5.48 o
  -3  15   1        5.46        5.60     10.79 o
  -2  15   1        3.44        1.83      3.97 o
  -1  15   1        0.01       -3.79      3.79 o
   0  15   1       16.84       23.05      4.81 o
   1  15   1        0.87       -0.31      3.88 o
   2  15   1        7.06       10.37      5.39 o
   3  15   1       23.62       21.39     11.67 o
   4  15   1        0.30       10.61      8.84 o
 -15   0   2      146.38      185.32     17.68 o
 -14   0   2       80.46      103.62     13.09 o
 -13   0   2      186.33      190.98     15.56 o
 -12   0   2      436.24      386.20     20.51 o
 -11   0   2     1070.16     1150.47     37.13 o
 -10   0   2      322.05      280.10     15.56 o
  -9   0   2      715.32      692.82     14.50 o
  -8   0   2      197.10      180.07      5.85 o
  -7   0   2      265.28      222.18      7.90 o
  -6   0   2     1617.14     1550.37     19.89 o
  -5   0   2     1660.18     1430.69     15.99 o
  -4   0   2      942.85      945.25     10.65 o
  -3   0   2      173.83      161.27      5.30 o
  -2   0   2    25950.39    24545.99    324.27 o
  -1   0   2      983.57     1008.98     13.25 o
   0   0   2     5609.96     5343.95     50.93 o
   1   0   2      453.31      503.09      6.49 o
   2   0   2        4.41        4.30      0.77 o
   3   0   2     7804.75     7920.34     74.49 o
   4   0   2      760.50      875.09     11.19 o
   5   0   2    13671.44    14460.05    303.80 o
   6   0   2      530.59      445.79      7.30 o
   7   0   2     1025.14     1008.98     17.53 o
   8   0   2     1883.18     1809.34     48.10 o
   9   0   2      368.14      323.96     17.33 o
  10   0   2      709.86      728.19     28.29 o
  11   0   2       89.29       96.90     11.32 o
  12   0   2      474.72      483.46     24.40 o
  13   0   2      324.81      328.91     21.57 o
  14   0   2       20.34       17.68      8.13 o
 -15   1   2       36.36       35.66      7.45 o
 -14   1   2       55.47       48.26      7.37 o
 -13   1   2      100.07       98.51      8.50 o
 -12   1   2        0.62        1.67      3.73 o
 -11   1   2       36.02       19.22      4.48 o
 -10   1   2       71.14       60.54      7.25 o
  -9   1   2        1.58       -1.72      1.72 o
  -8   1   2      311.10      338.08      4.89 o
  -7   1   2     2030.10     2084.55     16.94 o
  -6   1   2     8357.19     9237.27     74.15 o
  -5   1   2     1174.42     1225.65     17.25 o
  -4   1   2      342.75      330.39      4.26 o
  -3   1   2     2373.28     2448.90     19.76 o
  -2   1   2    14990.91    15165.94    107.11 o
  -1   1   2    18993.50    18182.17    185.39 o
   0   1   2    14214.88    13913.15    114.19 o
   1   1   2       72.34       71.44      1.34 o
   2   1   2      329.40      339.92      3.52 o
   3   1   2      608.05      616.49      5.77 o
   4   1   2      784.20      739.72      9.22 o
   5   1   2        9.02       16.48      1.54 o
   6   1   2      549.84      562.15      6.62 o
   7   1   2        1.49        3.16      1.52 o
   8   1   2      858.91      769.85     13.34 o
   9   1   2      738.83      707.83     18.63 o
  10   1   2       14.24       21.31      4.73 o
  11   1   2      134.75      111.10      8.35 o
  12   1   2        1.40        0.40      4.07 o
  13   1   2       49.11       50.75      8.84 o
  14   1   2       60.64       60.61     13.97 o
 -15   2   2       45.57       53.42      8.49 o
 -14   2   2        4.52        0.93      5.48 o
 -13   2   2       49.99       51.97      6.99 o
 -12   2   2      105.58       95.46     10.43 o
 -11   2   2      131.45      111.51      7.74 o
 -10   2   2      148.13      168.60      6.56 o
  -9   2   2      138.09      122.52      4.64 o
  -8   2   2      638.10      611.55      7.21 o
  -7   2   2      147.46      143.03      2.68 o
  -6   2   2      257.53      268.95      4.28 o
  -5   2   2     7908.33     8523.61     72.22 o
  -4   2   2       53.45       43.20      1.94 o
  -3   2   2     1819.73     1927.57     17.60 o
  -2   2   2     4358.68     4583.12     39.25 o
  -1   2   2     7924.84     8139.26     75.91 o
   0   2   2     1016.27     1016.00      8.94 o
   1   2   2     4377.01     4672.50     36.09 o
   2   2   2      204.31      205.03      2.47 o
   3   2   2     2777.55     2911.13     28.03 o
   4   2   2       12.06       14.14      1.44 o
   5   2   2      261.09      206.72      4.47 o
   6   2   2       90.59       87.13      3.73 o
   7   2   2      144.39      154.48      4.47 o
   8   2   2        1.93        0.83      2.15 o
   9   2   2      607.46      587.18     21.22 o
  10   2   2        2.50        2.83      3.50 o
  11   2   2       32.33       21.50      5.23 o
  12   2   2       34.20       25.99      5.87 o
  13   2   2       87.76       78.64      8.84 o
  14   2   2       20.66        5.59      6.01 o
 -14   3   2        5.91        1.39      4.87 o
 -13   3   2      230.41      258.71     13.00 o
 -12   3   2       12.86       28.81     17.33 o
 -11   3   2       18.40       19.09      4.62 o
 -10   3   2       20.02       20.83      3.49 o
  -9   3   2      677.18      691.39     11.41 o
  -8   3   2      464.90      422.80     18.55 o
  -7   3   2      717.54      662.56      7.57 o
  -6   3   2     1120.33     1117.18     11.78 o
  -5   3   2       62.80       65.93      2.16 o
  -4   3   2     1295.82     1143.37     11.56 o
  -3   3   2    20348.88    20373.72    170.56 o
  -2   3   2      350.02      366.99      4.66 o
  -1   3   2     9394.13     9549.26     89.16 o
   0   3   2    30688.48    29538.16    248.82 o
   1   3   2     2558.12     2519.75     22.68 o
   2   3   2      392.34      428.63      4.88 o
   3   3   2     2443.29     2451.45     17.29 o
   4   3   2       56.79       39.79      1.69 o
   5   3   2     2906.20     2905.07     36.15 o
   6   3   2     2594.17     2824.96     30.72 o
   7   3   2     1776.23     1685.24     20.35 o
   8   3   2        3.69        1.28      1.86 o
   9   3   2      128.43      114.04      5.72 o
  10   3   2      619.06      574.16     17.38 o
  11   3   2      207.17      199.13     12.91 o
  12   3   2        1.79       -3.73      3.73 o
  13   3   2      143.82      169.89     20.69 o
  14   3   2      151.76      190.96     13.13 o
 -14   4   2        2.32        1.66      4.98 o
 -13   4   2      209.38      245.48     13.00 o
 -12   4   2        5.09        7.32      4.12 o
 -11   4   2      291.73      306.29     20.87 o
 -10   4   2        3.83        6.27      2.47 o
  -9   4   2        6.51        2.98      1.93 o
  -8   4   2     1559.27     1602.51     32.36 o
  -7   4   2      154.28      153.57      4.20 o
  -6   4   2      659.28      680.95      9.88 o
  -5   4   2     1179.63     1346.61     13.81 o
  -4   4   2      118.69      116.43      2.90 o
  -3   4   2     1183.68     1276.70     12.88 o
  -2   4   2       27.23       17.07      2.24 o
  -1   4   2     1032.76     1017.36     12.01 o
   0   4   2      576.28      567.10      7.73 o
   1   4   2       10.92       23.62      1.55 o
   2   4   2     1257.08     1249.69     12.72 o
   3   4   2      426.10      453.06      5.47 o
   4   4   2     1097.76     1104.24      8.75 o
   5   4   2      669.77      682.26     11.26 o
   6   4   2        8.86        8.28      2.60 o
   7   4   2       10.79       15.80      3.16 o
   8   4   2       20.40       24.60      3.68 o
   9   4   2      186.22      217.28      7.81 o
  10   4   2      137.41      122.53     11.14 o
  11   4   2       27.47       34.48      7.25 o
  12   4   2       88.88      103.14     11.85 o
  13   4   2        2.58        2.98      5.37 o
  14   4   2        2.79       11.13      8.84 o
 -14   5   2       32.99       42.66      7.62 o
 -13   5   2        4.82        6.90      5.00 o
 -12   5   2        0.21       -1.52      6.54 o
 -11   5   2      122.88       99.64      6.13 o
 -10   5   2      185.56      161.18      5.94 o
  -9   5   2     1836.05     1841.81     23.61 o
  -8   5   2      256.74      259.64      7.30 o
  -7   5   2       78.10       82.04      2.87 o
  -6   5   2      147.65      126.65      3.37 o
  -5   5   2      192.45      179.84      4.16 o
  -4   5   2      184.15      163.85      5.60 o
  -3   5   2        5.91        3.74      1.25 o
  -2   5   2        8.63        6.64      1.28 o
  -1   5   2     1022.29     1038.40     12.72 o
   0   5   2       19.85       11.69      1.89 o
   1   5   2     1165.70     1212.98     13.75 o
   2   5   2      112.80      126.72      3.33 o
   3   5   2       80.79       92.73      2.91 o
   4   5   2       27.95       31.44      1.72 o
   5   5   2        1.89        3.54      1.10 o
   6   5   2        0.03       -0.22      1.82 o
   7   5   2      191.80      190.30      7.10 o
   8   5   2      454.99      463.90     11.21 o
   9   5   2      439.14      409.25      9.01 o
  10   5   2      173.41      174.71      7.44 o
  11   5   2       17.02       14.51      4.98 o
  12   5   2        0.22        2.30      4.25 o
  13   5   2        4.83        8.73      5.48 o
 -13   6   2        0.56        4.60      7.07 o
 -12   6   2       27.48       23.14      9.55 o
 -11   6   2        0.64       -1.69      2.96 o
 -10   6   2       13.44       11.82      3.00 o
  -9   6   2        1.35        3.17      2.43 o
  -8   6   2      115.18      115.49      5.03 o
  -7   6   2        0.21       -2.07      2.07 o
  -6   6   2       47.90       40.74      2.41 o
  -5   6   2     1710.52     1694.37     26.45 o
  -4   6   2      504.89      508.20      7.26 o
  -3   6   2      201.73      187.47      4.18 o
  -2   6   2      933.88      931.94     12.76 o
  -1   6   2      950.05      897.88     12.01 o
   0   6   2        2.17       -0.58      1.61 o
   1   6   2      164.55      169.76      5.27 o
   2   6   2      836.73      767.83      9.64 o
   3   6   2      307.98      349.74      5.86 o
   4   6   2       33.47       40.89      2.08 o
   5   6   2      127.97      127.38      3.26 o
   6   6   2      717.88      722.30     11.87 o
   7   6   2      259.37      258.50      7.15 o
   8   6   2      699.71      714.49     14.47 o
   9   6   2        5.56        3.43      3.01 o
  10   6   2        0.22        2.68      4.87 o
  11   6   2       69.80       56.45      7.25 o
  12   6   2       74.43       91.11      9.55 o
  13   6   2       40.82       41.60      9.73 o
 -13   7   2        1.18       -4.60      6.37 o
 -12   7   2       23.49       20.16      7.78 o
 -11   7   2       82.56       78.37      7.60 o
 -10   7   2        0.16       -2.47      2.60 o
  -9   7   2       21.60       18.64      3.30 o
  -8   7   2       62.92       55.94      5.90 o
  -7   7   2       50.88       54.42      3.55 o
  -6   7   2      269.17      271.10      5.93 o
  -5   7   2       14.83       22.22      2.60 o
  -4   7   2        0.11        1.08      2.40 o
  -3   7   2      815.31      852.57     14.81 o
  -2   7   2      362.45      372.38      8.83 o
  -1   7   2      252.34      221.02      5.60 o
   0   7   2        3.75        4.49      2.09 o
   1   7   2      294.41      341.18      6.97 o
   2   7   2       73.09       74.64      4.00 o
   3   7   2        2.92        2.19      1.69 o
   4   7   2      366.70      385.09      6.66 o
   5   7   2      366.65      335.64      6.56 o
   6   7   2      137.13      134.74      5.42 o
   7   7   2      224.54      221.48      6.76 o
   8   7   2      414.68      380.74      9.00 o
   9   7   2        9.89        3.40      2.50 o
  10   7   2       88.37       86.56      6.16 o
  11   7   2        0.08       -2.60      4.08 o
  12   7   2       23.83       33.20      6.99 o
  13   7   2       59.94       93.25     10.00 o
 -13   8   2        0.01       -4.24      6.37 o
 -12   8   2       10.45       17.51      5.75 o
 -11   8   2       68.28       82.11      6.38 o
 -10   8   2        8.82        0.31      3.39 o
  -9   8   2       72.34       64.54      5.36 o
  -8   8   2        3.65       10.28      4.37 o
  -7   8   2     1551.55     1480.24     28.88 o
  -6   8   2        5.06        2.15      1.95 o
  -5   8   2        1.98       -2.10      2.10 o
  -4   8   2      329.39      342.27      6.53 o
  -3   8   2       41.52       54.48      3.41 o
  -2   8   2       17.23       20.02      2.72 o
  -1   8   2      751.28      766.39     11.97 o
   0   8   2      196.62      185.63      5.61 o
   1   8   2       55.16       47.65      3.33 o
   2   8   2      328.59      336.85      6.61 o
   3   8   2      270.84      286.51      6.14 o
   4   8   2        1.21       -1.68      1.86 o
   5   8   2        2.00        2.58      2.01 o
   6   8   2       67.22       64.27      4.16 o
   7   8   2        1.16       -0.56      2.55 o
   8   8   2       18.10       21.06      3.41 o
   9   8   2       43.06       41.67      4.20 o
  10   8   2        0.02       -3.32      3.32 o
  11   8   2       16.16       24.39      4.85 o
  12   8   2        3.70        4.66      5.23 o
 -12   9   2       26.36       30.44      6.85 o
 -11   9   2        0.06       -0.81      3.85 o
 -10   9   2        6.49        5.44      3.87 o
  -9   9   2        0.01       -1.14      3.17 o
  -8   9   2       22.83       27.24      5.62 o
  -7   9   2       10.95        5.77      9.02 o
  -6   9   2        5.75        4.07      3.26 o
  -5   9   2      237.53      215.93      6.36 o
  -4   9   2        8.02       11.44      2.80 o
  -3   9   2        0.13        2.84      2.44 o
  -2   9   2      129.37      138.67      7.25 o
  -1   9   2      141.28      133.58      8.29 o
   0   9   2       16.83       21.76      3.11 o
   1   9   2      464.28      473.70      9.48 o
   2   9   2       39.50       37.29      3.67 o
   3   9   2        1.66        2.87      2.26 o
   4   9   2      116.50      117.17      4.40 o
   5   9   2       53.91       57.92      4.27 o
   6   9   2      212.46      202.75      7.20 o
   7   9   2        1.74        1.20      3.06 o
   8   9   2       27.89       25.33      3.74 o
   9   9   2       45.84       43.03      4.45 o
  10   9   2       25.30       29.33      5.03 o
  11   9   2        5.27        7.60      5.25 o
 -11  10   2        2.38       -0.31      3.77 o
 -10  10   2        1.91        0.08      3.94 o
  -9  10   2        0.02       -3.48      3.48 o
  -8  10   2       28.99       22.97      5.74 o
  -7  10   2        9.45        5.30      4.75 o
  -6  10   2      462.17      480.98     12.09 o
  -5  10   2       78.25       80.08      5.81 o
  -4  10   2       75.73       80.21      4.45 o
  -3  10   2        0.14       -2.30      2.30 o
  -2  10   2       81.98       82.12      4.54 o
  -1  10   2       66.09       60.94      4.34 o
   0  10   2        5.99        0.01      2.81 o
   1  10   2       50.75       45.34      4.05 o
   2  10   2       59.38       63.09      4.13 o
   3  10   2      207.72      200.78      6.46 o
   4  10   2        5.97        1.98      2.38 o
   5  10   2      173.61      172.25      7.96 o
   6  10   2        4.27        4.27      2.95 o
   7  10   2        0.70       -3.60      4.70 o
   8  10   2        0.38       -3.18      3.18 o
   9  10   2        7.64        1.28      3.93 o
  10  10   2        1.89       -1.86      3.73 o
  11  10   2       20.25        7.10     10.61 o
 -10  11   2        0.08        0.24      4.09 o
  -9  11   2       15.37       22.63      5.10 o
  -8  11   2        0.55       -0.31      4.98 o
  -7  11   2       26.18       31.05      6.12 o
  -6  11   2       10.54       11.44      3.84 o
  -5  11   2       21.27       13.94      4.12 o
  -4  11   2      122.96      142.01      5.96 o
  -3  11   2        6.18        0.28      2.75 o
  -2  11   2       23.51       29.26      3.70 o
  -1  11   2        7.44       -1.36      2.80 o
   0  11   2        0.00       -2.53      2.64 o
   1  11   2       55.83       44.96      3.93 o
   2  11   2       31.33       26.65      3.44 o
   3  11   2        3.09        1.60      2.76 o
   4  11   2       11.96       14.13      3.79 o
   5  11   2        1.90        4.22      3.48 o
   6  11   2       38.75       35.44      5.69 o
   7  11   2       61.39       62.59      5.81 o
   8  11   2       10.29        6.25      4.20 o
   9  11   2        0.22       -3.64      3.64 o
  10  11   2        0.17       -3.81      3.81 o
  -9  12   2        1.21        2.14      4.47 o
  -8  12   2        6.56        7.58      5.74 o
  -7  12   2       14.68       12.57      5.87 o
  -6  12   2       41.77       43.83      9.73 o
  -5  12   2        2.14       -1.47      3.52 o
  -4  12   2        6.93        7.04      3.19 o
  -3  12   2       16.38        8.83      3.30 o
  -2  12   2        0.35       -0.69      2.93 o
  -1  12   2       23.20       14.80      4.70 o
   0  12   2        9.94       10.32      3.44 o
   1  12   2        7.26        6.38      3.32 o
   2  12   2        0.00       -3.67      3.93 o
   3  12   2       18.94       11.36      3.35 o
   4  12   2        7.85       -0.10      3.39 o
   5  12   2       10.36        9.23      6.19 o
   6  12   2       15.45       21.47      6.34 o
   7  12   2        0.00       -6.90      6.90 o
   8  12   2       65.23       55.51      7.74 o
   9  12   2       16.79       24.76      9.55 o
  -8  13   2        2.81        6.37      8.49 o
  -7  13   2        4.53        5.00      5.94 o
  -6  13   2        0.25        1.83      5.74 o
  -5  13   2        1.15        0.75      3.85 o
  -4  13   2        2.01        4.50      4.18 o
  -3  13   2        2.75        1.51      3.15 o
  -2  13   2        3.29       -0.11      3.17 o
  -1  13   2        1.08        0.28      4.44 o
   0  13   2        7.72        3.37      3.58 o
   1  13   2        0.43        7.53      3.34 o
   2  13   2       21.13       33.31      5.12 o
   3  13   2       24.59       25.55      4.89 o
   4  13   2        4.63        3.97      4.05 o
   5  13   2       14.72       15.03      6.00 o
   6  13   2        2.63        5.66      7.78 o
   7  13   2        0.03        1.77      7.78 o
  -6  14   2        2.08        3.89      8.13 o
  -5  14   2        0.08       -2.97      4.26 o
  -4  14   2        1.72        3.71      4.79 o
  -3  14   2       17.85       15.45      3.94 o
  -2  14   2        0.10        1.02      3.53 o
  -1  14   2       25.58       28.46      4.53 o
   0  14   2       25.55       33.41      4.72 o
   1  14   2        1.82       -0.68      3.59 o
   2  14   2       16.45       18.83      4.95 o
   3  14   2        2.44        8.00      7.12 o
   4  14   2        7.67        7.91      9.02 o
   5  14   2       17.56       36.07     10.61 o
   6  14   2        7.78       10.26      9.20 o
  -4  15   2        0.21        4.86      5.59 o
  -3  15   2        1.20        5.86      5.62 o
  -2  15   2       22.65       22.08      5.41 o
  -1  15   2        2.09       -0.90      3.97 o
   0  15   2       13.75       14.25      4.52 o
   1  15   2        2.76        2.47      4.06 o
   2  15   2        6.09        4.01      9.37 o
   3  15   2        6.18        4.41      5.23 o
 -15   1   3        0.10       -2.10      4.73 o
 -14   1   3        3.93        3.18      4.75 o
 -13   1   3        5.97        1.95      3.82 o
 -12   1   3       58.87       50.94      6.25 o
 -11   1   3      145.45      124.83      8.12 o
 -10   1   3      208.31      188.63      6.55 o
  -9   1   3        0.13        1.95      1.57 o
  -8   1   3       35.07       26.26      1.57 o
  -7   1   3      140.04      125.86      2.87 o
  -6   1   3      121.08      107.63      2.43 o
  -5   1   3     2070.19     1988.57     15.77 o
  -4   1   3     5282.70     5333.64     41.80 o
  -3   1   3    10331.92    10398.04     86.70 o
  -2   1   3     1697.69     1582.36     14.60 o
  -1   1   3     7253.92     7033.49     59.06 o
   0   1   3        0.12        3.08      1.04 o
   1   1   3     3194.73     3239.89     25.80 o
   2   1   3      311.59      344.93      3.71 o
   3   1   3      557.39      625.91      5.51 o
   4   1   3        0.24        0.30      0.66 o
   5   1   3     1422.22     1564.55     13.54 o
   6   1   3        2.35        2.84      0.90 o
   7   1   3     1349.24     1379.47     16.52 o
   8   1   3       67.79       69.51      4.21 o
   9   1   3       43.74       52.45      5.87 o
  10   1   3      397.03      369.71     23.52 o
  11   1   3       69.41       87.45      7.99 o
  12   1   3      158.70      179.88     11.11 o
  13   1   3       12.83        6.74      5.23 o
  14   1   3        0.76        1.93      5.12 o
 -15   2   3       44.52       52.19      8.66 o
 -14   2   3       54.65       43.91      7.37 o
 -13   2   3       20.64       16.98      5.00 o
 -12   2   3       89.99       77.83      7.25 o
 -11   2   3      119.12       97.31      8.13 o
 -10   2   3      197.49      188.74      8.20 o
  -9   2   3       93.22       98.65      4.26 o
  -8   2   3        0.20       -0.98      0.98 o
  -7   2   3       95.57       80.09      2.34 o
  -6   2   3      493.36      472.42      6.25 o
  -5   2   3      814.93      798.78      8.88 o
  -4   2   3        0.79        0.46      0.73 o
  -3   2   3       73.17       67.85      3.35 o
  -2   2   3       31.75       39.35      1.48 o
  -1   2   3     1324.03     1535.43     14.80 o
   0   2   3     3557.89     3596.64     26.47 o
   1   2   3        2.32        2.21      0.55 o
   2   2   3      457.84      455.79      4.11 o
   3   2   3       44.47       38.60      1.11 o
   4   2   3     1277.96     1320.15     15.34 o
   5   2   3        5.41        8.57      1.56 o
   6   2   3      198.59      198.89      9.29 o
   7   2   3     1119.91     1155.37     14.87 o
   8   2   3       44.65       47.08      3.73 o
   9   2   3      171.10      158.78      8.88 o
  10   2   3      205.04      213.95     10.88 o
  11   2   3       55.94       47.57      6.75 o
  12   2   3        1.57        6.21      4.33 o
  13   2   3       52.21       60.45      8.25 o
  14   2   3       41.16       29.48      6.75 o
 -14   3   3        2.06       -1.96      4.95 o
 -13   3   3       10.75        7.41      4.62 o
 -12   3   3        0.02       -3.12      3.12 o
 -11   3   3      243.26      247.43     11.22 o
 -10   3   3       36.65       36.30      3.27 o
  -9   3   3       28.00       26.75      4.59 o
  -8   3   3        0.16        1.74      1.13 o
  -7   3   3      513.06      553.08      7.32 o
  -6   3   3     1631.19     1714.82     16.95 o
  -5   3   3       22.42       24.73      1.57 o
  -4   3   3        0.25        3.29      0.95 o
  -3   3   3      716.90      781.21      8.50 o
  -2   3   3     2585.17     2715.52     24.47 o
  -1   3   3    35681.79    34916.70    323.39 o
   0   3   3     1944.69     2090.67     17.66 o
   1   3   3     4291.35     4489.86     35.86 o
   2   3   3      190.80      192.78      3.13 o
   3   3   3     1261.11     1258.44     10.44 o
   4   3   3      392.97      384.80      3.98 o
   5   3   3        0.52        0.52      1.32 o
   6   3   3        3.84        6.18      1.75 o
   7   3   3     1540.95     1452.04     18.25 o
   8   3   3      172.28      162.44      6.35 o
   9   3   3       31.94       35.93      3.88 o
  10   3   3       14.52        9.55      3.87 o
  11   3   3        7.90       11.11      4.98 o
  12   3   3       12.07        7.47     12.56 o
  13   3   3      135.51      153.66     11.50 o
  14   3   3        2.52        1.24      6.19 o
 -14   4   3        3.25        7.96      6.19 o
 -13   4   3       64.57       75.05      8.12 o
 -12   4   3       11.35       11.05      4.48 o
 -11   4   3       11.23       15.58      3.60 o
 -10   4   3        3.61        4.58      2.00 o
  -9   4   3       57.83       70.92      4.04 o
  -8   4   3       57.39       59.99      3.00 o
  -7   4   3        0.08        2.06      1.33 o
  -6   4   3      120.23      143.14      3.48 o
  -5   4   3     2798.40     3072.84     28.27 o
  -4   4   3      239.79      215.17      4.43 o
  -3   4   3      375.89      379.47      5.80 o
  -2   4   3     1773.98     1841.72     17.53 o
  -1   4   3     1034.09     1042.49     12.41 o
   0   4   3      811.23      937.10     10.29 o
   1   4   3        4.20        6.27      0.97 o
   2   4   3     1573.76     1641.11     16.10 o
   3   4   3        0.71        5.63      0.97 o
   4   4   3      335.38      321.08      4.40 o
   5   4   3       75.28       76.19      2.62 o
   6   4   3        3.82        3.03      1.70 o
   7   4   3       80.14       72.69      3.67 o
   8   4   3      485.36      457.43      8.98 o
   9   4   3      321.18      315.83      9.26 o
  10   4   3      186.72      180.48     10.11 o
  11   4   3        4.59        9.16      4.33 o
  12   4   3       28.74       26.26      6.49 o
  13   4   3      219.19      258.55     18.39 o
 -14   5   3       15.82       23.34      9.20 o
 -13   5   3       24.70       20.79      5.87 o
 -12   5   3      122.16      121.20     10.08 o
 -11   5   3       23.01       20.39      5.14 o
 -10   5   3      112.55       99.83      6.02 o
  -9   5   3        5.24       -1.11      2.19 o
  -8   5   3      569.55      523.94     11.46 o
  -7   5   3        0.27        0.64      1.28 o
  -6   5   3       65.22       54.64      2.85 o
  -5   5   3      364.81      378.27      5.88 o
  -4   5   3      405.92      411.61      6.07 o
  -3   5   3      961.70     1106.90     11.97 o
  -2   5   3     1061.41     1031.90     12.89 o
  -1   5   3      165.77      157.98      4.11 o
   0   5   3     1849.78     1955.03     21.34 o
   1   5   3        1.88        1.59      1.28 o
   2   5   3     1097.37     1114.68     12.24 o
   3   5   3        1.04        0.71      1.05 o
   4   5   3      176.81      196.38      3.72 o
   5   5   3      491.84      512.03      6.77 o
   6   5   3        3.38        2.32      2.03 o
   7   5   3       28.95       30.16      3.16 o
   8   5   3        0.69       -1.60      2.86 o
   9   5   3      170.25      168.58      7.27 o
  10   5   3       21.31       21.86      5.12 o
  11   5   3        2.45        2.95      4.48 o
  12   5   3       11.86       13.52      9.73 o
  13   5   3        3.39        0.75      5.84 o
 -14   6   3       42.72       39.96     10.96 o
 -13   6   3      164.57      165.16     15.91 o
 -12   6   3       18.41       30.42      8.84 o
 -11   6   3       35.86       33.89      4.47 o
 -10   6   3      155.01      145.01      6.04 o
  -9   6   3       11.08       17.82      3.13 o
  -8   6   3      264.18      286.46      8.48 o
  -7   6   3       65.56       67.22      2.96 o
  -6   6   3      273.70      254.65      5.11 o
  -5   6   3      154.53      143.39      3.83 o
  -4   6   3      310.09      299.01      5.36 o
  -3   6   3      132.95      119.99      3.40 o
  -2   6   3       57.69       56.73      4.95 o
  -1   6   3      836.15      832.33     11.48 o
   0   6   3        1.13        1.84      1.81 o
   1   6   3      346.84      322.76      5.77 o
   2   6   3      830.34      843.61     10.44 o
   3   6   3       78.96       85.57      2.77 o
   4   6   3      283.32      291.42      5.22 o
   5   6   3     1812.25     1752.54     16.65 o
   6   6   3      347.32      350.22      7.99 o
   7   6   3      734.44      712.83     16.04 o
   8   6   3       61.61       57.28      3.91 o
   9   6   3      286.82      301.30      9.71 o
  10   6   3        6.15        8.33      3.44 o
  11   6   3       90.52       96.44      8.74 o
  12   6   3      175.51      182.06     12.91 o
  13   6   3       50.71       75.12      9.46 o
 -13   7   3        1.50        2.12      6.37 o
 -12   7   3        0.37       -4.25      4.25 o
 -11   7   3       37.90       41.71      7.16 o
 -10   7   3       99.08      101.69      6.23 o
  -9   7   3       81.60       71.71      5.36 o
  -8   7   3      500.84      519.55     11.89 o
  -7   7   3        0.22       -0.69      2.35 o
  -6   7   3        3.11        1.91      1.96 o
  -5   7   3       49.18       61.82      2.80 o
  -4   7   3      127.11      133.08      3.91 o
  -3   7   3      851.21      908.99     21.11 o
  -2   7   3      338.57      324.68      6.89 o
  -1   7   3      175.06      144.11      4.73 o
   0   7   3      245.49      191.09      7.43 o
   1   7   3       44.60       46.00      4.09 o
   2   7   3      592.72      606.47      8.78 o
   3   7   3       72.97       81.52      4.56 o
   4   7   3       95.72      100.75      3.29 o
   5   7   3        5.95        4.53      1.94 o
   6   7   3       19.25       14.95      2.84 o
   7   7   3      445.53      441.19      9.63 o
   8   7   3        1.58        4.07      2.63 o
   9   7   3       30.90       21.95      4.40 o
  10   7   3      150.66      157.01      7.80 o
  11   7   3       21.46       24.36      6.37 o
  12   7   3       46.26       51.56      8.00 o
 -13   8   3       88.41       87.00     13.44 o
 -12   8   3       14.60        6.58      5.23 o
 -11   8   3       10.83        7.31      3.84 o
 -10   8   3       26.30       25.97      4.48 o
  -9   8   3        0.04       -2.30      4.00 o
  -8   8   3      154.80      154.26     15.38 o
  -7   8   3      231.32      231.58      8.13 o
  -6   8   3        8.87       15.24      2.64 o
  -5   8   3        0.97        0.42      2.15 o
  -4   8   3        1.67        0.34      2.15 o
  -3   8   3       62.69       64.74      3.73 o
  -2   8   3      382.03      404.84      8.28 o
  -1   8   3        9.18        8.36      2.44 o
   0   8   3      452.40      454.48      8.74 o
   1   8   3     1015.39     1081.71     15.00 o
   2   8   3        6.08        5.01      2.08 o
   3   8   3       97.68      108.31      4.06 o
   4   8   3        1.16        0.90      1.67 o
   5   8   3      178.38      180.80      5.99 o
   6   8   3      107.71      113.63      6.38 o
   7   8   3      125.17      139.40      8.61 o
   8   8   3       48.36       40.88      4.00 o
   9   8   3        5.09        7.29      3.06 o
  10   8   3       45.43       49.87      5.57 o
  11   8   3       32.91       42.02     13.79 o
  12   8   3        3.80        5.92      5.69 o
 -12   9   3        0.67        0.74      6.19 o
 -11   9   3      151.40      182.23     11.90 o
 -10   9   3       33.03       46.85      7.21 o
  -9   9   3       12.24       15.44     15.03 o
  -8   9   3       85.38       90.51      7.74 o
  -7   9   3       49.42       56.66      6.74 o
  -6   9   3       88.20       88.96      5.55 o
  -5   9   3      227.30      225.98      8.48 o
  -4   9   3      165.69      161.60      5.68 o
  -3   9   3      248.55      244.14      6.78 o
  -2   9   3      313.54      315.80      7.73 o
  -1   9   3      437.99      449.44      9.28 o
   0   9   3       97.14      111.47      4.91 o
   1   9   3        4.57        3.41      2.64 o
   2   9   3      245.34      256.95      6.99 o
   3   9   3       40.08       41.17      3.08 o
   4   9   3       43.14       42.96      2.82 o
   5   9   3       41.03       41.93      3.20 o
   6   9   3        0.05       -1.66      2.57 o
   7   9   3       60.41       68.56      4.67 o
   8   9   3        1.55        3.59      2.97 o
   9   9   3        9.26       16.60      3.79 o
  10   9   3        2.29        6.07      4.18 o
  11   9   3        0.84        0.35      6.01 o
 -11  10   3        1.15        3.30      4.08 o
 -10  10   3        1.54       -2.07      5.74 o
  -9  10   3      159.79      164.64     10.24 o
  -8  10   3       45.36       51.63     15.03 o
  -7  10   3        0.78       -0.12      4.23 o
  -6  10   3       46.57       45.10     10.30 o
  -5  10   3      136.08      119.49      5.25 o
  -4  10   3      143.41      143.64      8.32 o
  -3  10   3        2.17       -1.66      2.36 o
  -2  10   3        5.91        1.10      2.76 o
  -1  10   3      433.68      448.32      9.76 o
   0  10   3      251.90      228.33      9.10 o
   1  10   3        1.93       -0.50      2.58 o
   2  10   3        9.84       10.36      2.82 o
   3  10   3        1.32       -2.00      2.52 o
   4  10   3       28.43       25.93      2.89 o
   5  10   3      215.69      220.64      7.36 o
   6  10   3       34.63       33.86      3.92 o
   7  10   3       21.99       17.34      4.39 o
   8  10   3      124.26      137.72      6.49 o
   9  10   3       27.94       33.18      5.18 o
  10  10   3        8.90        3.50      8.31 o
 -10  11   3       28.12       38.26      6.04 o
  -9  11   3        0.46       -4.37      6.54 o
  -8  11   3       27.78       26.97      6.09 o
  -7  11   3      164.12      166.73     22.81 o
  -6  11   3        5.50        9.22      3.88 o
  -5  11   3        0.43        1.80      2.76 o
  -4  11   3       12.31       14.14      3.13 o
  -3  11   3       66.19       67.94      4.54 o
  -2  11   3       86.70       82.45      4.90 o
  -1  11   3      271.16      294.80      8.22 o
   0  11   3        1.27       -0.82      3.01 o
   1  11   3        7.96        6.02      2.97 o
   2  11   3        4.89        5.24      4.39 o
   3  11   3        7.78        9.63      3.09 o
   4  11   3        2.61        1.91      3.38 o
   5  11   3       54.62       36.42      7.59 o
   6  11   3        8.81       -1.40      4.37 o
   7  11   3       89.75      100.93      6.71 o
   8  11   3        0.06       -3.74      3.74 o
   9  11   3        1.97       -0.25      4.64 o
  10  11   3        3.55       -0.35      6.72 o
  -9  12   3       19.94       18.84      6.62 o
  -8  12   3       20.22       20.89      6.34 o
  -7  12   3        1.03       -3.36      4.87 o
  -6  12   3        3.47        8.29      4.11 o
  -5  12   3        9.68        8.00      4.13 o
  -4  12   3       11.53       11.96      3.37 o
  -3  12   3        9.16        9.78      3.33 o
  -2  12   3       10.28       13.55      3.61 o
  -1  12   3       76.04       71.24      4.99 o
   0  12   3       80.41       92.89      5.72 o
   1  12   3        6.76        6.81      3.09 o
   2  12   3       49.27       51.21      4.48 o
   3  12   3       34.47       37.81      4.99 o
   4  12   3        5.58       10.15      3.85 o
   5  12   3      129.41      129.82      9.50 o
   6  12   3       37.44       30.58      6.49 o
   7  12   3        4.76        4.54      5.69 o
   8  12   3       29.81       27.86      6.95 o
  -8  13   3       15.62       24.76      9.55 o
  -7  13   3        3.58        0.72      5.48 o
  -6  13   3       35.40       30.77      8.49 o
  -5  13   3       14.04       15.57      4.61 o
  -4  13   3       12.88        8.53      5.10 o
  -3  13   3       30.41       29.15      4.31 o
  -2  13   3       58.54       58.72      4.92 o
  -1  13   3        1.62        1.29      3.32 o
   0  13   3        0.08       -2.91      3.25 o
   1  13   3       19.83       24.12      4.18 o
   2  13   3       71.05       74.90      5.36 o
   3  13   3       45.71       47.99      5.65 o
   4  13   3       21.51       19.10      4.78 o
   5  13   3        0.23       -1.27      5.37 o
   6  13   3        5.62        3.21      6.37 o
   7  13   3        9.00        6.72      8.49 o
  -6  14   3        4.66       -2.83      7.07 o
  -5  14   3       15.36       10.13      6.03 o
  -4  14   3        1.16       -2.91      3.88 o
  -3  14   3        3.26        5.21      3.53 o
  -2  14   3       22.78       21.87      4.40 o
  -1  14   3       58.86       47.56      5.14 o
   0  14   3       44.47       38.47      5.31 o
   1  14   3       22.90       25.39      4.54 o
   2  14   3       89.69       99.13      7.69 o
   3  14   3       13.78       14.74      5.00 o
   4  14   3        6.09        7.67      5.86 o
   5  14   3       42.67       15.56      9.20 o
  -4  15   3        0.17        7.75      5.94 o
  -3  15   3        0.12       -4.02      5.37 o
  -2  15   3        0.91        7.73      4.08 o
  -1  15   3        8.15        1.11      5.36 o
   0  15   3       31.33       33.81      5.21 o
   1  15   3       41.51       42.62      5.56 o
   2  15   3       11.82        9.52      6.24 o
   3  15   3        0.98        3.30      5.59 o
 -15   0   4        0.12        7.07      8.13 o
 -14   0   4        5.30        6.01      6.72 o
 -13   0   4      111.24      117.06     12.38 o
 -12   0   4       19.30       14.50      6.01 o
 -11   0   4       80.46       97.61     10.26 o
 -10   0   4       22.38       26.88      6.01 o
  -9   0   4     1471.22     1509.35     21.21 o
  -8   0   4      967.84     1068.31     16.00 o
  -7   0   4      975.50      829.36     11.04 o
  -6   0   4     8771.24     9148.65    100.20 o
  -5   0   4      195.11      204.45      5.94 o
  -4   0   4      103.64      131.04     12.02 o
  -3   0   4    13768.39    12910.38    169.44 o
  -2   0   4     7930.31     8148.68    107.96 o
  -1   0   4     1252.43     1284.43     15.97 o
   0   0   4     1876.47     1793.57     18.55 o
   1   0   4    16952.82    16214.54    562.04 o
   2   0   4      758.73      741.98     10.03 o
   3   0   4    14631.01    15136.69    164.06 o
   4   0   4     2655.16     2587.91     30.33 o
   5   0   4       19.16       18.51      1.51 o
   6   0   4      640.29      670.65      9.61 o
   7   0   4      919.29      918.20     19.98 o
   8   0   4     1616.61     1594.31     44.92 o
   9   0   4      682.68      621.03     25.46 o
  10   0   4       16.56       19.81      6.72 o
  11   0   4      236.29      234.13     16.98 o
  12   0   4       58.29       63.66     11.32 o
  13   0   4      161.45      145.36     15.91 o
  14   0   4       86.01      107.16     14.85 o
 -15   1   4        4.38       -1.82      9.02 o
 -14   1   4       45.81       51.80      7.37 o
 -13   1   4       14.52       17.15      5.00 o
 -12   1   4        0.47        3.50      3.62 o
 -11   1   4      352.23      317.95     12.25 o
 -10   1   4       71.94       57.42      4.09 o
  -9   1   4       85.54       86.97      2.71 o
  -8   1   4      813.72      870.87     13.83 o
  -7   1   4      645.98      719.48      7.48 o
  -6   1   4       15.67       19.72      1.88 o
  -5   1   4      101.62       98.49      3.04 o
  -4   1   4       30.52       30.65      1.49 o
  -3   1   4       25.43       15.84      1.18 o
  -2   1   4     3547.58     3370.13     29.59 o
  -1   1   4    10099.83    10043.50     77.16 o
   0   1   4     6948.82     6827.73     69.65 o
   1   1   4      282.24      246.56      3.23 o
   2   1   4     1990.99     1969.96     16.53 o
   3   1   4       64.76       77.60      1.62 o
   4   1   4     1029.38     1114.82     10.21 o
   5   1   4     2326.43     2429.41     22.65 o
   6   1   4     1004.21      944.75     12.56 o
   7   1   4        0.14       -1.26      1.75 o
   8   1   4       15.78       19.97      7.07 o
   9   1   4      907.52      894.39     22.51 o
  10   1   4      662.96      667.74     19.63 o
  11   1   4      105.51       92.55      8.24 o
  12   1   4        1.93        5.20      4.62 o
  13   1   4        4.16       -0.71      4.75 o
  14   1   4        1.02       -0.49      5.34 o
 -15   2   4        0.00        1.41      4.75 o
 -14   2   4        0.74        7.05      4.67 o
 -13   2   4        4.34        0.09      4.24 o
 -12   2   4       94.11       94.96      7.75 o
 -11   2   4        0.47        4.22      3.37 o
 -10   2   4       15.54       23.91      3.37 o
  -9   2   4      881.96      870.80     11.40 o
  -8   2   4       57.45       60.33      2.40 o
  -7   2   4      132.18      134.94      4.77 o
  -6   2   4      295.36      257.98      4.09 o
  -5   2   4       54.00       56.21      3.51 o
  -4   2   4      692.72      758.20      8.33 o
  -3   2   4     6028.44     6094.72     47.57 o
  -2   2   4      961.69     1009.36     10.33 o
  -1   2   4     5728.25     5871.90     49.73 o
   0   2   4    19667.23    19265.80    135.97 o
   1   2   4      747.67      760.78      8.18 o
   2   2   4        7.53        6.00      0.80 o
   3   2   4     2320.10     2322.17     21.37 o
   4   2   4       68.89       53.40      1.22 o
   5   2   4      825.86      913.12     12.01 o
   6   2   4      327.41      349.64      7.15 o
   7   2   4      378.85      393.03      7.35 o
   8   2   4      391.83      359.33      8.97 o
   9   2   4      487.96      489.89     16.00 o
  10   2   4       98.01       86.83      7.62 o
  11   2   4       17.47       13.44      4.87 o
  12   2   4       20.45        7.07      4.75 o
  13   2   4      121.89      133.97     10.72 o
  14   2   4       24.13       29.89      7.60 o
 -15   3   4       90.71      102.06     10.96 o
 -14   3   4      260.80      276.92     31.65 o
 -13   3   4       69.28       86.12      8.00 o
 -12   3   4       69.81       73.62      8.84 o
 -11   3   4      213.94      227.63     12.06 o
 -10   3   4       98.01       77.62      8.42 o
  -9   3   4      166.74      158.91      5.46 o
  -8   3   4      342.50      332.95      5.73 o
  -7   3   4      590.29      614.59      8.07 o
  -6   3   4       30.10       32.74      1.86 o
  -5   3   4     1723.49     1687.79     16.70 o
  -4   3   4      356.55      312.71      4.73 o
  -3   3   4       17.71       15.29      1.62 o
  -2   3   4     2021.11     1869.61     17.73 o
  -1   3   4     6457.14     6188.77     52.64 o
   0   3   4      295.38      268.52      3.42 o
   1   3   4      401.27      377.12      5.11 o
   2   3   4       10.39        4.52      0.89 o
   3   3   4     4534.97     4655.51     37.47 o
   4   3   4      206.62      197.89      2.72 o
   5   3   4     2638.18     2548.51     27.99 o
   6   3   4      415.97      377.36      7.29 o
   7   3   4      188.70      206.01      5.66 o
   8   3   4       45.22       48.36      4.05 o
   9   3   4       53.36       55.43      6.12 o
  10   3   4      254.41      267.20     19.45 o
  11   3   4       19.09       12.98      4.87 o
  12   3   4       82.51       83.67     11.32 o
  13   3   4       39.62       59.83     16.45 o
 -14   4   4       11.27       10.97      5.37 o
 -13   4   4        0.99        3.10      4.48 o
 -12   4   4       47.32       37.85      5.87 o
 -11   4   4       51.06       62.70      4.93 o
 -10   4   4      325.83      346.07      9.65 o
  -9   4   4        5.17        1.41      2.25 o
  -8   4   4      299.72      311.60      6.79 o
  -7   4   4       15.65       11.91      1.56 o
  -6   4   4      360.68      397.32      6.08 o
  -5   4   4       54.63       41.14      2.31 o
  -4   4   4        0.44        3.34      1.18 o
  -3   4   4     1614.03     1749.42     25.66 o
  -2   4   4       20.00       27.79      2.20 o
  -1   4   4      580.86      668.73      9.05 o
   0   4   4     2299.04     2386.87     20.42 o
   1   4   4      394.74      474.92      5.80 o
   2   4   4     3337.26     3599.03     32.51 o
   3   4   4        0.60        1.22      0.95 o
   4   4   4      247.11      259.84      5.19 o
   5   4   4      193.02      217.85      4.32 o
   6   4   4     1144.58     1153.39     18.51 o
   7   4   4     2469.69     2409.66     28.07 o
   8   4   4      292.13      276.87      7.05 o
   9   4   4        1.27        0.44      2.52 o
  10   4   4      214.37      220.74     15.56 o
  11   4   4      122.93      130.28     25.82 o
  12   4   4        0.22        6.86      5.09 o
  13   4   4       18.23       25.98      6.79 o
 -14   5   4        2.88       -1.41      6.72 o
 -13   5   4        4.55       13.09      7.43 o
 -12   5   4        0.20       -0.34      3.82 o
 -11   5   4       57.11       61.22      4.36 o
 -10   5   4       45.48       46.27      3.77 o
  -9   5   4      307.72      298.91      8.64 o
  -8   5   4      118.20      113.13      4.50 o
  -7   5   4       90.50       71.92      2.93 o
  -6   5   4     1093.74     1115.57     12.68 o
  -5   5   4      526.77      516.33      7.28 o
  -4   5   4     2609.13     2687.47     25.33 o
  -3   5   4      206.83      239.24      8.72 o
  -2   5   4     2847.00     2915.60     30.44 o
  -1   5   4     4590.54     4803.99     69.12 o
   0   5   4      112.04      119.18      3.01 o
   1   5   4      489.56      544.17      6.88 o
   2   5   4       11.37       10.98      1.38 o
   3   5   4        1.51        9.22      3.09 o
   4   5   4      997.69     1041.84     10.80 o
   5   5   4      271.67      269.82      4.69 o
   6   5   4      530.66      544.66      9.86 o
   7   5   4      451.49      453.46      9.27 o
   8   5   4        1.14        1.98      2.33 o
   9   5   4       65.21       66.55      5.99 o
  10   5   4        0.11        3.16      3.87 o
  11   5   4        2.61        1.29      5.48 o
  12   5   4       77.79       97.38     10.26 o
  13   5   4       16.50        9.25      7.60 o
 -14   6   4       32.65       47.04     10.96 o
 -13   6   4        7.43        9.90      7.78 o
 -12   6   4      202.07      193.65     17.51 o
 -11   6   4        6.81        9.28      3.52 o
 -10   6   4       54.68       49.90      4.82 o
  -9   6   4      503.70      507.24     18.61 o
  -8   6   4        0.01        1.99      2.15 o
  -7   6   4       16.67       13.44      1.96 o
  -6   6   4       39.79       35.28      2.35 o
  -5   6   4       35.83       31.07      2.67 o
  -4   6   4       56.30       81.32      2.87 o
  -3   6   4      670.41      628.57      9.79 o
  -2   6   4      122.10      150.50      4.53 o
  -1   6   4       49.79       69.62      5.21 o
   0   6   4      404.57      380.20      5.89 o
   1   6   4      220.04      219.82      4.20 o
   2   6   4      587.81      592.18      7.49 o
   3   6   4      126.50      127.22      4.78 o
   4   6   4      517.36      550.08      7.26 o
   5   6   4      227.86      233.20      5.36 o
   6   6   4      566.99      545.09     10.23 o
   7   6   4       90.23       83.38      4.56 o
   8   6   4        0.44       -2.30      2.30 o
   9   6   4      268.05      261.33      9.13 o
  10   6   4      118.91      112.52      8.62 o
  11   6   4       69.78       95.34     13.79 o
  12   6   4        0.15       -2.65      5.00 o
 -13   7   4       44.91       41.02     10.26 o
 -12   7   4       14.05       21.04      5.62 o
 -11   7   4        0.07        3.92      3.73 o
 -10   7   4       62.60       65.61      5.51 o
  -9   7   4       10.97        7.84      5.13 o
  -8   7   4      316.76      325.61     11.88 o
  -7   7   4       26.57       30.20      2.92 o
  -6   7   4      586.67      560.86     11.54 o
  -5   7   4       67.23       72.30      3.12 o
  -4   7   4      410.50      410.48      6.68 o
  -3   7   4      126.60      120.55      5.10 o
  -2   7   4       13.73       15.44      2.41 o
  -1   7   4      440.71      476.63      8.64 o
   0   7   4      655.49      687.38     10.77 o
   1   7   4      233.57      226.12      4.69 o
   2   7   4      114.05      109.60      3.39 o
   3   7   4      132.00      128.27      4.16 o
   4   7   4      475.21      468.37      6.90 o
   5   7   4       27.97       34.10      2.68 o
   6   7   4      221.86      213.29      6.64 o
   7   7   4       15.83       11.40      2.90 o
   8   7   4       22.72       21.86      3.31 o
   9   7   4       89.64       93.14      6.15 o
  10   7   4        2.77       -0.86      3.39 o
  11   7   4        0.40       -0.12      4.42 o
  12   7   4       31.02       32.51      7.05 o
 -13   8   4        7.38        0.35      7.78 o
 -12   8   4       27.62       35.03      7.43 o
 -11   8   4        0.00        1.99      3.63 o
 -10   8   4       17.93       14.49      4.28 o
  -9   8   4        0.54        0.37      4.37 o
  -8   8   4        7.56        6.44      4.62 o
  -7   8   4        0.99       -0.45      3.05 o
  -6   8   4       27.76       28.32      3.05 o
  -5   8   4      158.20      152.17      7.99 o
  -4   8   4       80.43       85.33      4.10 o
  -3   8   4      167.91      169.60      5.72 o
  -2   8   4       16.49       14.88      2.86 o
  -1   8   4       19.98       16.68      2.81 o
   0   8   4       25.01       24.13      2.91 o
   1   8   4        2.52        1.59      2.32 o
   2   8   4       34.95       33.49      2.74 o
   3   8   4        1.90        1.85      1.76 o
   4   8   4      177.73      198.21      5.30 o
   5   8   4      382.70      364.84      9.89 o
   6   8   4      549.64      520.42     10.74 o
   7   8   4      159.24      158.84      6.37 o
   8   8   4      156.34      182.92     12.30 o
   9   8   4      118.35      130.70      6.18 o
  10   8   4        8.63       12.25      4.62 o
  11   8   4       14.24       20.79      6.19 o
 -12   9   4        0.04       -1.66      7.78 o
 -11   9   4        3.63        3.34      4.04 o
 -10   9   4        2.13        3.59      3.81 o
  -9   9   4      107.80      100.25      8.12 o
  -8   9   4       13.44       14.29      4.98 o
  -7   9   4      190.16      200.98      8.07 o
  -6   9   4       84.90       75.77      4.23 o
  -5   9   4        0.51       -2.01      2.31 o
  -4   9   4       13.81       12.62      2.84 o
  -3   9   4       30.74       29.33      3.30 o
  -2   9   4        0.22       -2.45      2.45 o
  -1   9   4       10.62       11.62      3.05 o
   0   9   4        0.28       -1.46      2.47 o
   1   9   4      498.32      490.71      9.72 o
   2   9   4      476.07      474.60      8.26 o
   3   9   4       74.61       71.95      3.28 o
   4   9   4      169.73      158.48      9.14 o
   5   9   4        0.21        2.99      2.66 o
   6   9   4       11.23       10.06      3.12 o
   7   9   4       27.50       28.88      3.91 o
   8   9   4      366.61      378.81     10.10 o
   9   9   4       12.05        8.20      3.47 o
  10   9   4       56.93       65.41      6.44 o
  11   9   4        5.64       -3.01      4.83 o
 -11  10   4        0.03        3.20      4.28 o
 -10  10   4        6.08       10.33      4.46 o
  -9  10   4        4.59        9.84      5.23 o
  -8  10   4       10.55       13.39      7.78 o
  -7  10   4       23.78       31.91      4.77 o
  -6  10   4        2.98        7.47      3.60 o
  -5  10   4        7.25        4.07      2.55 o
  -4  10   4        8.24        5.13      2.76 o
  -3  10   4       36.04       38.53      4.29 o
  -2  10   4       31.40       30.30      3.55 o
  -1  10   4      516.55      520.34     11.49 o
   0  10   4       66.06       67.42      4.33 o
   1  10   4        0.47       -2.60      3.06 o
   2  10   4      317.44      339.45      8.32 o
   3  10   4        8.31        8.16      2.59 o
   4  10   4      391.78      391.32      9.44 o
   5  10   4       39.43       37.49      3.90 o
   6  10   4        0.02       -2.72      2.72 o
   7  10   4      130.24      130.82      6.26 o
   8  10   4       44.56       39.02      4.55 o
   9  10   4        3.88        0.94      3.49 o
  10  10   4        0.60       -6.37     13.09 o
 -10  11   4       11.75        9.79      4.87 o
  -9  11   4        7.81       15.30      6.03 o
  -8  11   4       55.45       58.38      7.49 o
  -7  11   4        0.52       -1.21      4.58 o
  -6  11   4      125.25      124.89      7.05 o
  -5  11   4        6.12        4.16      2.80 o
  -4  11   4        3.74        1.54      2.66 o
  -3  11   4       95.28      107.86      7.40 o
  -2  11   4       90.49       90.71      5.12 o
  -1  11   4       13.05       10.80      3.29 o
   0  11   4       13.05        8.89      2.93 o
   1  11   4        1.87        3.05      2.80 o
   2  11   4       94.95       91.27      7.50 o
   3  11   4      144.75      141.28      7.33 o
   4  11   4        6.39        6.46      3.32 o
   5  11   4        1.10        3.69      3.73 o
   6  11   4        0.20       -3.52      3.52 o
   7  11   4      166.03      168.52      8.57 o
   8  11   4        3.20       -2.38     13.09 o
   9  11   4       14.11        3.18      5.37 o
  -9  12   4        0.28       -4.10      5.59 o
  -8  12   4       68.16       71.09      8.49 o
  -7  12   4        7.67        6.29      6.01 o
  -6  12   4       20.44       11.95      4.33 o
  -5  12   4        8.28       12.21      4.22 o
  -4  12   4        0.42       -2.68      2.68 o
  -3  12   4        2.09        0.08      2.94 o
  -2  12   4        6.91        7.24      3.34 o
  -1  12   4       13.32       15.79      3.52 o
   0  12   4       16.53       13.88      4.82 o
   1  12   4        0.68        2.17      3.15 o
   2  12   4       40.92       39.50      5.23 o
   3  12   4        7.33       11.40      3.97 o
   4  12   4       26.45       34.17      6.03 o
   5  12   4       41.19       45.61     10.79 o
   6  12   4       54.44       59.24      7.78 o
   7  12   4        0.93        0.58      5.34 o
   8  12   4        6.37       15.40      8.13 o
  -8  13   4        8.74       -1.41      8.13 o
  -7  13   4        0.49        3.35      5.62 o
  -6  13   4        0.56       -2.23      6.06 o
  -5  13   4        1.49       -3.69      3.69 o
  -4  13   4        2.25        3.04      3.18 o
  -3  13   4        3.52        2.79      3.29 o
  -2  13   4        0.01       -2.93      2.93 o
  -1  13   4        0.39       -2.84      3.30 o
   0  13   4       11.79        6.76      5.16 o
   1  13   4        0.53        1.10      3.25 o
   2  13   4        0.02        1.53      5.98 o
   3  13   4        5.29        2.59      3.97 o
   4  13   4        4.73       -2.65      4.98 o
   5  13   4        8.02        2.30     10.43 o
   6  13   4       29.29       23.16      7.12 o
   7  13   4        1.46       -0.35      7.43 o
  -6  14   4        3.28        5.66      7.78 o
  -5  14   4        2.96        9.10      4.60 o
  -4  14   4        0.72       -4.15      4.15 o
  -3  14   4       26.84       23.50      5.41 o
  -2  14   4        8.68        6.90      3.67 o
  -1  14   4        0.49       -3.27      3.96 o
   0  14   4        3.94        1.30      3.65 o
   1  14   4        0.33       -4.39      4.39 o
   2  14   4        0.26       -3.71      4.63 o
   3  14   4        0.76        0.91      4.03 o
   4  14   4        4.05        7.78      8.13 o
   5  14   4        8.04        8.49      8.49 o
  -3  15   4        0.09       -4.14      4.14 o
  -2  15   4        1.27       -2.42      5.67 o
  -1  15   4        9.38       10.35      4.36 o
   0  15   4        4.31        6.50      4.61 o
   1  15   4       15.86       22.87      6.62 o
   2  15   4        2.38        0.75      5.52 o
 -15   1   5        1.25        7.13      5.13 o
 -14   1   5      117.41      115.56      9.38 o
 -13   1   5        4.49        1.57      3.98 o
 -12   1   5        3.64        8.36      3.89 o
 -11   1   5        1.31        4.09      3.31 o
 -10   1   5      254.68      234.05      6.31 o
  -9   1   5        8.72        5.03      1.33 o
  -8   1   5      548.24      559.02      6.30 o
  -7   1   5        3.46        1.52      0.98 o
  -6   1   5        9.29       11.74      1.24 o
  -5   1   5     1294.32     1284.70     12.19 o
  -4   1   5     1565.65     1437.61     14.44 o
  -3   1   5      801.15      788.82      8.87 o
  -2   1   5     2988.70     3032.17     27.18 o
  -1   1   5     1037.78     1227.06     10.39 o
   0   1   5     4134.28     4193.42     36.65 o
   1   1   5     1689.94     1690.16     14.71 o
   2   1   5     1695.18     1744.05     15.12 o
   3   1   5       11.25       24.81      1.12 o
   4   1   5      948.11      972.17      9.41 o
   5   1   5       42.50       50.66      1.74 o
   6   1   5      140.15      127.75      3.21 o
   7   1   5      803.69      778.76     13.52 o
   8   1   5       79.93       69.33      6.37 o
   9   1   5        0.39        1.23      3.37 o
  10   1   5      534.34      514.63     50.40 o
  11   1   5      458.76      447.66     16.75 o
  12   1   5       12.26        8.32      5.09 o
  13   1   5       37.40       46.15      8.00 o
 -15   2   5        0.60       -1.33      4.87 o
 -14   2   5       30.79       36.49      6.87 o
 -13   2   5        0.14       -1.02      3.62 o
 -12   2   5       81.05       92.96      7.74 o
 -11   2   5        5.73        4.36      2.65 o
 -10   2   5       39.57       32.37      3.53 o
  -9   2   5      107.33       90.30      2.82 o
  -8   2   5      605.41      599.63      7.58 o
  -7   2   5      747.81      858.65     10.29 o
  -6   2   5     1141.18     1100.83     10.28 o
  -5   2   5       20.43       16.95      2.47 o
  -4   2   5      372.21      358.28      4.91 o
  -3   2   5       84.68      115.50      2.82 o
  -2   2   5     3321.44     3098.91     27.67 o
  -1   2   5    10821.24    10844.31     91.28 o
   0   2   5      176.33      187.14      3.07 o
   1   2   5        6.64        3.59      0.71 o
   2   2   5      208.63      174.96      2.99 o
   3   2   5     1027.17     1227.41     12.55 o
   4   2   5      127.38      126.77      3.29 o
   5   2   5     3336.95     3508.95     29.00 o
   6   2   5      142.51      142.14      4.30 o
   7   2   5      316.34      330.07      9.73 o
   8   2   5     2192.61     2174.14     30.45 o
   9   2   5      823.25      776.33     20.88 o
  10   2   5      115.22      108.39      8.66 o
  11   2   5       41.66       41.30      7.60 o
  12   2   5       69.93       87.27      8.99 o
  13   2   5       30.22       41.28      7.85 o
 -15   3   5        2.71        5.03      6.01 o
 -14   3   5        6.05        1.53      5.13 o
 -13   3   5       56.71       75.03      7.62 o
 -12   3   5       65.22       69.01      8.49 o
 -11   3   5        0.00        1.40      2.49 o
 -10   3   5      146.31      138.92      5.42 o
  -9   3   5        0.59        1.11      1.88 o
  -8   3   5      343.47      334.77      6.13 o
  -7   3   5       34.13       33.14      2.06 o
  -6   3   5       51.38       54.03      2.36 o
  -5   3   5      397.12      375.61      5.68 o
  -4   3   5      440.26      485.31      5.93 o
  -3   3   5     2429.21     2436.31     26.91 o
  -2   3   5      350.55      442.07      6.26 o
  -1   3   5      656.18      610.53      6.52 o
   0   3   5       18.19       30.33      1.32 o
   1   3   5      513.61      479.66      5.30 o
   2   3   5     1589.43     1643.98     14.61 o
   3   3   5      234.99      263.07      3.62 o
   4   3   5      627.17      667.64      6.59 o
   5   3   5        4.24        5.44      0.99 o
   6   3   5     1569.11     1491.60     18.66 o
   7   3   5        0.02       -1.11      1.85 o
   8   3   5      108.74      104.79      6.23 o
   9   3   5        0.05       -3.00      3.00 o
  10   3   5       64.22       49.26     10.43 o
  11   3   5       35.76       43.96     15.56 o
  12   3   5       63.46       51.92      7.85 o
  13   3   5        1.93       -0.79      5.66 o
 -14   4   5        0.65        3.89      6.72 o
 -13   4   5       20.94       14.92      4.98 o
 -12   4   5      263.52      240.03     12.73 o
 -11   4   5      124.90      116.74      5.33 o
 -10   4   5       25.63       21.35      3.03 o
  -9   4   5       30.95       28.67      3.46 o
  -8   4   5       60.07       61.32      2.86 o
  -7   4   5      215.41      245.59      4.99 o
  -6   4   5       36.39       44.25      2.20 o
  -5   4   5       43.35       60.74      2.40 o
  -4   4   5     1512.68     1621.57     16.30 o
  -3   4   5     2399.85     2482.02     28.53 o
  -2   4   5      632.11      585.11      8.60 o
  -1   4   5     1795.54     2084.61     37.04 o
   0   4   5      156.98      125.43      2.78 o
   1   4   5     3110.60     3298.76     27.68 o
   2   4   5        3.73        2.87      1.07 o
   3   4   5      207.83      262.79      4.27 o
   4   4   5      350.93      353.53      4.95 o
   5   4   5      153.27      166.25      3.23 o
   6   4   5      401.13      407.34      9.71 o
   7   4   5     2238.84     2165.99     28.08 o
   8   4   5       51.29       53.44      4.53 o
   9   4   5      415.82      408.61     14.98 o
  10   4   5      142.07      146.50      9.99 o
  11   4   5      128.39      149.52     10.49 o
  12   4   5      136.62      149.90     11.13 o
  13   4   5        8.78        9.56      5.94 o
 -14   5   5       10.81       12.02      8.13 o
 -13   5   5       42.24       30.06      9.20 o
 -12   5   5       61.31       66.79      7.43 o
 -11   5   5        0.01       -0.31      2.49 o
 -10   5   5       78.92       64.68      5.73 o
  -9   5   5       37.56       42.93      3.85 o
  -8   5   5        0.00        0.30      1.54 o
  -7   5   5       45.27       43.15      2.51 o
  -6   5   5      353.05      374.12      6.26 o
  -5   5   5      661.73      663.51      9.50 o
  -4   5   5      185.92      161.02      3.50 o
  -3   5   5        5.57        2.84      1.69 o
  -2   5   5     1151.14     1143.55     14.35 o
  -1   5   5     1104.44     1119.73     14.09 o
   0   5   5      341.09      303.56      4.60 o
   1   5   5       51.62       42.49      2.08 o
   2   5   5       28.21       31.79      2.29 o
   3   5   5       10.14        4.26      1.25 o
   4   5   5       13.70       20.74      1.71 o
   5   5   5       57.21       52.85      2.69 o
   6   5   5       18.42       14.37      2.71 o
   7   5   5     1911.42     1862.74     27.80 o
   8   5   5      108.32      105.38      4.68 o
   9   5   5       19.39       13.69      3.64 o
  10   5   5        1.51        0.15      3.98 o
  11   5   5      108.04       98.54     10.96 o
  12   5   5      165.96      176.18     22.99 o
  13   5   5        0.00       -3.77      5.34 o
 -14   6   5       29.49       24.40      9.55 o
 -13   6   5       23.80       32.18      9.20 o
 -12   6   5       11.46       14.75      5.34 o
 -11   6   5        0.18        0.81      3.17 o
 -10   6   5      166.67      178.21      9.32 o
  -9   6   5       62.44       53.74      5.87 o
  -8   6   5      822.10      791.36     14.57 o
  -7   6   5      356.86      364.51      6.56 o
  -6   6   5       34.50       37.98      2.47 o
  -5   6   5       65.79       57.16      2.59 o
  -4   6   5      884.61      879.21     16.06 o
  -3   6   5       83.18      105.16      4.06 o
  -2   6   5     1058.86     1075.23     16.59 o
  -1   6   5     2807.90     2718.61     29.42 o
   0   6   5     1907.58     2061.02     21.48 o
   1   6   5       89.06       94.58      3.45 o
   2   6   5      145.44      148.67      3.71 o
   3   6   5       41.15       34.43      2.59 o
   4   6   5      707.13      747.77      9.00 o
   5   6   5       13.52        9.24      2.46 o
   6   6   5      122.45      102.00      4.67 o
   7   6   5      102.53      104.47      7.66 o
   8   6   5       10.62       11.36      3.73 o
   9   6   5        7.59        5.58      3.98 o
  10   6   5       86.81       90.66      8.46 o
  11   6   5       19.85       26.28      6.44 o
  12   6   5        3.75        8.27      6.37 o
 -13   7   5        1.90       -0.71      6.37 o
 -12   7   5       73.20       77.67      8.06 o
 -11   7   5       23.56       24.12      8.15 o
 -10   7   5        0.03        2.26      4.12 o
  -9   7   5        0.42        3.18      4.00 o
  -8   7   5       38.32       24.58      5.63 o
  -7   7   5      332.01      328.02      7.47 o
  -6   7   5        9.50       10.20      2.60 o
  -5   7   5       56.78       51.25      3.35 o
  -4   7   5      226.86      236.42      6.28 o
  -3   7   5      198.92      184.10      5.49 o
  -2   7   5       47.43       44.62      3.23 o
  -1   7   5      293.03      314.54      5.38 o
   0   7   5      140.59      156.96      4.78 o
   1   7   5        8.33        7.93      1.64 o
   2   7   5      809.33      803.90      9.74 o
   3   7   5      172.33      170.45      4.25 o
   4   7   5       25.25       24.28      2.16 o
   5   7   5      673.87      654.07     11.72 o
   6   7   5      152.08      162.25      6.08 o
   7   7   5        2.82        4.95      2.60 o
   8   7   5      213.91      213.21      7.16 o
   9   7   5      166.47      165.09     10.82 o
  10   7   5       54.53       61.57      7.60 o
  11   7   5        5.13        0.94      5.37 o
  12   7   5       21.70       16.83      6.54 o
 -13   8   5       70.85       70.73     12.73 o
 -12   8   5        0.14        2.97      4.83 o
 -11   8   5       34.56       36.18      5.15 o
 -10   8   5       86.36       81.23      7.37 o
  -9   8   5        5.26        7.03      4.60 o
  -8   8   5        0.73        4.20      3.28 o
  -7   8   5       30.47       32.73      4.20 o
  -6   8   5       84.99       88.02      4.30 o
  -5   8   5       24.03       27.34      3.11 o
  -4   8   5       34.29       33.64      3.61 o
  -3   8   5       96.74       90.79      4.42 o
  -2   8   5        0.07        0.73      3.92 o
  -1   8   5      260.39      252.55      6.99 o
   0   8   5        3.31       -1.20      2.10 o
   1   8   5       59.37       61.77      2.97 o
   2   8   5      160.83      171.65      5.63 o
   3   8   5        0.42       -0.90      1.75 o
   4   8   5        1.82        0.90      1.63 o
   5   8   5      164.61      167.51      6.13 o
   6   8   5       47.76       64.55      4.30 o
   7   8   5        3.23        0.49      2.64 o
   8   8   5       37.65       43.51      4.59 o
   9   8   5      139.13      137.93      7.53 o
  10   8   5        4.88        2.90      3.92 o
  11   8   5        4.11       -2.79      5.18 o
 -12   9   5       15.68       16.59      4.84 o
 -11   9   5        0.84        2.67      3.99 o
 -10   9   5        0.47       -1.93      4.62 o
  -9   9   5        7.20        4.30      4.62 o
  -8   9   5       47.58       51.02      7.07 o
  -7   9   5        0.62       -2.73      3.10 o
  -6   9   5       61.12       53.74      3.91 o
  -5   9   5       12.18       12.99      2.87 o
  -4   9   5        3.96        8.42      2.68 o
  -3   9   5       15.14       11.67      2.95 o
  -2   9   5       65.89       78.88      4.36 o
  -1   9   5      556.92      556.68     10.60 o
   0   9   5       59.18       43.25      4.54 o
   1   9   5      177.16      182.60     10.62 o
   2   9   5      392.32      411.91      8.09 o
   3   9   5      539.32      559.81      8.50 o
   4   9   5      163.24      164.19      6.11 o
   5   9   5      146.97      165.75      6.34 o
   6   9   5       40.95       49.72      5.00 o
   7   9   5       90.22       85.29      5.21 o
   8   9   5        0.10        2.73      3.42 o
   9   9   5        4.70        3.59      3.99 o
  10   9   5        1.60        1.17      4.11 o
  11   9   5       24.59       21.08      6.49 o
 -11  10   5        6.36       10.66      4.68 o
 -10  10   5        1.12       -0.70      4.98 o
  -9  10   5        0.18        2.86      5.12 o
  -8  10   5       92.42       84.75      8.10 o
  -7  10   5       32.91       28.59      4.47 o
  -6  10   5       29.06       30.69      3.54 o
  -5  10   5       13.61       12.91      3.04 o
  -4  10   5        7.33        2.99      2.76 o
  -3  10   5      159.29      157.22      6.08 o
  -2  10   5      167.87      139.62      6.69 o
  -1  10   5      359.55      344.71      8.64 o
   0  10   5       35.90       34.06      3.62 o
   1  10   5       43.03       39.27      3.74 o
   2  10   5       31.51       35.40      3.64 o
   3  10   5      191.12      211.35      6.16 o
   4  10   5      124.87      117.79      5.49 o
   5  10   5       30.65       22.58      4.25 o
   6  10   5        0.65        0.65      3.66 o
   7  10   5        4.85        5.50      5.00 o
   8  10   5       17.39       21.81      4.06 o
   9  10   5       31.44       34.62      4.63 o
  10  10   5        1.48       -3.54      5.42 o
 -10  11   5       44.41       45.99      7.62 o
  -9  11   5       91.95       97.44      9.13 o
  -8  11   5      104.04       97.02      9.37 o
  -7  11   5       26.07       10.75      4.18 o
  -6  11   5       23.35       25.82      4.67 o
  -5  11   5       86.85       90.06      5.11 o
  -4  11   5       11.73        8.07      5.10 o
  -3  11   5       93.07      103.39      5.37 o
  -2  11   5      362.07      373.84     11.94 o
  -1  11   5      237.03      227.23      7.63 o
   0  11   5       84.91       77.51      4.81 o
   1  11   5       37.69       41.54      4.02 o
   2  11   5       16.85       21.22      3.55 o
   3  11   5       47.45       54.58      5.19 o
   4  11   5      176.05      178.19      7.00 o
   5  11   5       11.14        8.78      4.11 o
   6  11   5       54.51       68.28      6.25 o
   7  11   5       15.07       14.25      4.82 o
   8  11   5        3.63        2.64      6.62 o
   9  11   5        7.47        8.00      5.87 o
  -9  12   5       64.61       87.00     13.44 o
  -8  12   5       10.95       12.81      6.09 o
  -7  12   5       10.40       10.55      5.43 o
  -6  12   5        0.33       -3.36      3.74 o
  -5  12   5        2.83       -1.80      3.52 o
  -4  12   5        2.10       -1.97      2.84 o
  -3  12   5       68.35       76.22      5.10 o
  -2  12   5        7.68        8.18      3.31 o
  -1  12   5       12.45       15.76      3.75 o
   0  12   5       59.75       70.41      4.97 o
   1  12   5      157.96      182.31      7.21 o
   2  12   5        7.21        6.47      3.29 o
   3  12   5        4.58        3.39      3.79 o
   4  12   5        5.03       -1.80      7.25 o
   5  12   5        6.16        4.23      4.22 o
   6  12   5        0.01       -1.06      6.37 o
   7  12   5        0.46       -5.00      5.00 o
   8  12   5        8.12       12.38      8.13 o
  -8  13   5        4.40        6.01      8.84 o
  -7  13   5       17.00       20.11     10.61 o
  -6  13   5        0.33        4.29      4.33 o
  -5  13   5        8.13       13.20      4.49 o
  -4  13   5        4.48        6.12      3.41 o
  -3  13   5        2.08        0.66      3.32 o
  -2  13   5       13.49       13.81      4.33 o
  -1  13   5       80.64       71.54      5.38 o
   0  13   5      199.23      219.23     11.68 o
   1  13   5       30.14       35.89      4.63 o
   2  13   5       24.60       23.03      4.95 o
   3  13   5       49.08       45.31      6.49 o
   4  13   5        1.23       -0.71      5.00 o
   5  13   5       48.59       52.29     13.62 o
   6  13   5        0.75       -1.41      7.78 o
  -6  14   5        0.30       11.90      7.43 o
  -5  14   5       15.19       13.32      5.15 o
  -4  14   5        0.06        0.12      4.31 o
  -3  14   5        2.24       -1.86      4.49 o
  -2  14   5       31.75       23.00      4.50 o
  -1  14   5       11.61        6.11      3.83 o
   0  14   5       37.11       33.46      6.18 o
   1  14   5       67.81       84.44      6.04 o
   2  14   5        1.13        2.60      4.53 o
   3  14   5        3.31        1.91      4.30 o
   4  14   5       19.90       22.99      9.55 o
   5  14   5        1.54        4.95      8.49 o
  -3  15   5       15.43       15.07      6.78 o
  -2  15   5        0.55       -3.85      3.85 o
  -1  15   5       20.93       21.54      4.84 o
   0  15   5        4.30        3.05      4.81 o
   1  15   5        1.33        0.36      5.48 o
   2  15   5        8.85        4.24      9.20 o
 -15   0   6        0.37       -4.24      5.30 o
 -14   0   6      124.45      136.51     13.79 o
 -13   0   6        0.13        1.06      5.30 o
 -12   0   6       29.10       30.42      7.43 o
 -11   0   6       22.90        9.90      5.30 o
 -10   0   6        0.88       -1.73      1.73 o
  -9   0   6     1021.00     1112.38     25.53 o
  -8   0   6     4683.24     4807.48     48.89 o
  -7   0   6      439.58      459.95     11.79 o
  -6   0   6      584.40      617.96     12.98 o
  -5   0   6     1729.30     1686.06     26.98 o
  -4   0   6     5241.74     5274.64     72.96 o
  -3   0   6     3303.94     3579.37     53.05 o
  -2   0   6       93.41       82.05      3.82 o
  -1   0   6     6045.19     5829.17     56.80 o
   0   0   6      603.54      657.28      8.65 o
   1   0   6     2599.89     2640.00     27.14 o
   2   0   6      572.68      590.34     11.47 o
   3   0   6     3580.76     3684.06     42.79 o
   4   0   6     8183.88     8669.80     96.02 o
   5   0   6      273.85      309.51      6.12 o
   6   0   6     1127.82     1044.49     18.90 o
   7   0   6      149.63      150.66     11.67 o
   8   0   6     1669.49     1655.14     47.74 o
   9   0   6       83.30       54.82      9.20 o
  10   0   6        0.36       10.26      6.01 o
  11   0   6      179.69      159.15     14.85 o
  12   0   6      245.38      276.21     20.16 o
  13   0   6       63.49       40.67     11.32 o
 -15   1   6        0.41       -0.24      4.87 o
 -14   1   6       17.36       23.14      5.84 o
 -13   1   6       43.91       32.50      6.00 o
 -12   1   6        0.05       -1.55      3.54 o
 -11   1   6       87.62       72.38      6.25 o
 -10   1   6        5.84        8.07      1.46 o
  -9   1   6      155.86      159.68      3.61 o
  -8   1   6      354.72      354.01      5.22 o
  -7   1   6       20.63       28.07      1.72 o
  -6   1   6      208.64      216.92      4.09 o
  -5   1   6      419.83      394.80      5.96 o
  -4   1   6      204.61      196.63      3.99 o
  -3   1   6      762.48      757.19      8.91 o
  -2   1   6      424.78      452.69      6.93 o
  -1   1   6      246.03      237.54      3.41 o
   0   1   6       34.06       53.15      2.65 o
   1   1   6      278.90      281.30      3.98 o
   2   1   6      478.74      488.47      5.29 o
   3   1   6     3332.17     3502.62     26.63 o
   4   1   6      164.76      151.42      2.89 o
   5   1   6       24.71       23.86      1.41 o
   6   1   6       85.86       88.21      2.76 o
   7   1   6     2055.35     1949.15     27.22 o
   8   1   6       39.85       34.12      5.43 o
   9   1   6        0.13        0.49      3.47 o
  10   1   6       67.07       52.65      6.99 o
  11   1   6       54.38       68.39      7.99 o
  12   1   6       50.37       44.38      7.60 o
  13   1   6        1.87        1.13      5.23 o
 -15   2   6        1.10        0.61      4.62 o
 -14   2   6      117.46      125.29     32.54 o
 -13   2   6        6.59        3.84      4.12 o
 -12   2   6       55.48       57.14      6.37 o
 -11   2   6       47.39       51.65      4.36 o
 -10   2   6      235.78      226.76      6.62 o
  -9   2   6      131.39      122.88      3.41 o
  -8   2   6        2.50        1.84      1.26 o
  -7   2   6       77.04       84.91      2.60 o
  -6   2   6      553.17      535.72      6.42 o
  -5   2   6      469.03      489.70      5.82 o
  -4   2   6     1993.94     1968.29     17.64 o
  -3   2   6      853.90      944.92      9.73 o
  -2   2   6      890.40      905.99     11.30 o
  -1   2   6      829.00      780.44      8.14 o
   0   2   6        6.28        9.39      1.19 o
   1   2   6      976.59     1067.77     11.40 o
   2   2   6      141.63      178.25      3.24 o
   3   2   6      180.85      214.61      4.64 o
   4   2   6     1056.33     1020.01      9.75 o
   5   2   6       63.60       71.89      2.50 o
   6   2   6      146.66      121.25      5.73 o
   7   2   6      347.02      343.15      8.83 o
   8   2   6      267.45      257.81     11.50 o
   9   2   6       17.70       16.96      6.01 o
  10   2   6       81.19       81.38      7.87 o
  11   2   6      141.05      141.16     10.38 o
  12   2   6        0.75        0.71      4.75 o
  13   2   6       13.88       18.37      6.37 o
 -14   3   6       27.93       35.29      7.25 o
 -13   3   6       21.98       16.09      5.00 o
 -12   3   6       16.69       11.72      4.62 o
 -11   3   6       39.40       41.66      3.72 o
 -10   3   6       29.53       27.27      3.06 o
  -9   3   6      758.35      756.56     10.27 o
  -8   3   6       76.85       73.16      3.02 o
  -7   3   6      294.03      261.32      5.17 o
  -6   3   6     5044.99     4920.25     40.25 o
  -5   3   6       98.51       99.80      4.44 o
  -4   3   6      356.24      423.33      5.52 o
  -3   3   6      824.64      810.04      9.66 o
  -2   3   6     4574.15     4681.43     41.19 o
  -1   3   6     1003.90     1067.62     10.33 o
   0   3   6     1335.67     1322.56     11.56 o
   1   3   6     5076.87     5289.49     39.24 o
   2   3   6     1235.06     1293.02     12.19 o
   3   3   6      136.65      123.08      2.57 o
   4   3   6     3077.08     3088.39     24.01 o
   5   3   6     1673.59     1641.55     13.78 o
   6   3   6       12.30       15.54      2.32 o
   7   3   6      647.84      632.00     10.60 o
   8   3   6      297.76      297.61      8.66 o
   9   3   6        0.37        1.56      3.62 o
  10   3   6       69.82       70.22     11.67 o
  11   3   6       35.76       51.50      7.35 o
  12   3   6       98.31      115.11     10.38 o
  13   3   6       13.27        3.83      5.87 o
 -14   4   6       59.70       67.55     11.67 o
 -13   4   6        6.12        6.37      6.37 o
 -12   4   6        7.08       11.76      3.60 o
 -11   4   6        0.75        2.08      2.54 o
 -10   4   6      105.47      109.67      5.81 o
  -9   4   6        3.26        2.37      2.24 o
  -8   4   6      259.24      263.24      5.52 o
  -7   4   6       75.35       77.35      3.11 o
  -6   4   6      332.72      376.82      6.19 o
  -5   4   6      535.92      553.14      7.57 o
  -4   4   6       29.08       21.80      1.48 o
  -3   4   6       10.68       11.12      1.59 o
  -2   4   6     1250.44     1227.93     15.77 o
  -1   4   6      443.53      441.14      6.54 o
   0   4   6     4737.18     5079.30     38.06 o
   1   4   6     1373.17     1465.47     12.83 o
   2   4   6      218.01      195.89      3.42 o
   3   4   6      664.09      743.09      7.68 o
   4   4   6      133.63      116.53      3.08 o
   5   4   6      770.59      763.65     11.81 o
   6   4   6      332.82      327.12      9.92 o
   7   4   6      295.76      272.31      7.05 o
   8   4   6        0.15       -2.09      2.44 o
   9   4   6        6.41        4.49      3.98 o
  10   4   6        8.68        3.26      3.98 o
  11   4   6        9.84       -3.70      4.16 o
  12   4   6      212.25      238.04     13.48 o
  13   4   6       35.52       35.56      7.62 o
 -14   5   6        2.07        1.77      7.43 o
 -13   5   6        0.11       -5.66      5.66 o
 -12   5   6       71.66       74.70      7.43 o
 -11   5   6       17.39       20.97      4.05 o
 -10   5   6       26.54       35.31      5.23 o
  -9   5   6       21.19       16.29      2.73 o
  -8   5   6      164.29      190.31      4.84 o
  -7   5   6       78.17       83.23      3.51 o
  -6   5   6      588.08      588.22      8.92 o
  -5   5   6        9.93       11.21      1.57 o
  -4   5   6      205.44      186.94      6.18 o
  -3   5   6      736.15      732.58     10.72 o
  -2   5   6      505.52      608.64      9.49 o
  -1   5   6     3312.01     3349.02     34.86 o
   0   5   6      528.74      581.77      7.19 o
   1   5   6      595.23      709.71      8.35 o
   2   5   6     2097.58     2180.58     19.90 o
   3   5   6      430.72      407.11      6.56 o
   4   5   6       43.82       44.63      2.88 o
   5   5   6      240.17      231.84      6.26 o
   6   5   6        0.86        1.15      2.32 o
   7   5   6      141.15      149.78      6.86 o
   8   5   6       30.48       22.13      3.63 o
   9   5   6      222.11      208.73     30.77 o
  10   5   6       20.74       21.49      5.48 o
  11   5   6        4.88       -3.34      4.48 o
  12   5   6       35.58       40.44     10.08 o
 -14   6   6       11.72       13.79      8.13 o
 -13   6   6       15.12       17.33      8.13 o
 -12   6   6        0.76        0.63      8.66 o
 -11   6   6      134.41      147.02     10.98 o
 -10   6   6       24.75       26.21      9.90 o
  -9   6   6      112.00       96.40      7.10 o
  -8   6   6        9.45        6.98      2.46 o
  -7   6   6     1059.96     1043.21     14.70 o
  -6   6   6      106.29       84.39      3.91 o
  -5   6   6      325.86      300.08      7.79 o
  -4   6   6      614.10      590.80      9.85 o
  -3   6   6       41.33       47.08      3.12 o
  -2   6   6      487.57      514.65      9.03 o
  -1   6   6     5244.98     5341.84     53.67 o
   0   6   6      212.05      202.94      4.30 o
   1   6   6       10.00       11.67      1.71 o
   2   6   6       53.53       47.59      2.41 o
   3   6   6      346.82      352.89      7.40 o
   4   6   6       27.59       29.08      2.20 o
   5   6   6       37.68       46.54      4.55 o
   6   6   6      313.89      303.00      7.80 o
   7   6   6      363.62      345.19      8.47 o
   8   6   6       41.15       44.15      4.63 o
   9   6   6       23.98       28.80      9.62 o
  10   6   6        1.71        3.97      4.37 o
  11   6   6       16.50       16.95      6.09 o
  12   6   6        7.03        3.58      5.94 o
 -13   7   6        0.69        8.13      7.78 o
 -12   7   6       39.29       45.36      5.64 o
 -11   7   6        0.11        1.05      3.40 o
 -10   7   6        1.74        2.25      4.23 o
  -9   7   6        3.64        7.43      4.25 o
  -8   7   6      158.46      167.48      7.88 o
  -7   7   6      121.21      118.77      4.86 o
  -6   7   6       68.79       65.54      3.79 o
  -5   7   6      241.56      231.51      6.36 o
  -4   7   6      723.71      714.93     11.63 o
  -3   7   6      838.97      869.69     13.15 o
  -2   7   6      294.77      277.94      8.83 o
  -1   7   6      949.63      883.49     13.11 o
   0   7   6       73.18       67.23      2.75 o
   1   7   6       16.71       21.40      1.94 o
   2   7   6      927.38      926.90     10.90 o
   3   7   6      545.41      556.21      7.93 o
   4   7   6      899.19      838.63     11.19 o
   5   7   6      424.15      448.19      9.57 o
   6   7   6       68.74       57.55      4.11 o
   7   7   6      300.85      320.13      9.82 o
   8   7   6      106.07       95.86      8.32 o
   9   7   6       99.61       97.15      6.53 o
  10   7   6       17.80        6.20      5.18 o
  11   7   6       37.45       44.45      7.74 o
 -13   8   6       17.93       14.63      5.94 o
 -12   8   6        0.21        0.05      4.15 o
 -11   8   6        8.95        3.18      5.00 o
 -10   8   6       55.95       81.05      7.62 o
  -9   8   6       80.05       73.74      7.00 o
  -8   8   6       14.69        8.01      3.39 o
  -7   8   6        6.81        3.41      2.44 o
  -6   8   6      873.38      858.94     13.70 o
  -5   8   6        9.89        7.20      2.55 o
  -4   8   6      557.36      570.14     10.59 o
  -3   8   6      599.26      595.34     10.79 o
  -2   8   6       17.93       16.85      2.84 o
  -1   8   6       38.13       47.77      3.61 o
   0   8   6      135.03      121.02      5.56 o
   1   8   6      387.03      380.28      9.47 o
   2   8   6      212.66      219.14      5.30 o
   3   8   6       41.09       53.14      2.94 o
   4   8   6      356.71      357.52      7.57 o
   5   8   6       35.11       36.28      4.09 o
   6   8   6        1.44        2.61      2.59 o
   7   8   6      103.35      103.08      5.35 o
   8   8   6       11.84       17.72      4.30 o
   9   8   6       11.00       10.42      4.07 o
  10   8   6        0.04       -3.89      8.13 o
  11   8   6        3.83        3.60      5.74 o
 -12   9   6       71.50       78.87      7.50 o
 -11   9   6       11.77       16.93      7.07 o
 -10   9   6        4.93        5.20      6.01 o
  -9   9   6       13.33        2.88      4.48 o
  -8   9   6        2.85        3.38      3.60 o
  -7   9   6       16.39        9.67      4.45 o
  -6   9   6        0.01       -0.73      3.68 o
  -5   9   6      140.02      155.59      5.96 o
  -4   9   6        8.82       10.12      2.80 o
  -3   9   6      247.98      238.91      7.16 o
  -2   9   6      400.05      388.43      9.27 o
  -1   9   6        3.68        5.15      2.91 o
   0   9   6        9.70        7.50      2.89 o
   1   9   6      340.81      351.49      8.35 o
   2   9   6      109.15      104.58      4.46 o
   3   9   6       50.07       41.09      3.30 o
   4   9   6      146.46      134.50      5.74 o
   5   9   6        5.65        1.95      2.96 o
   6   9   6       55.96       49.12      4.49 o
   7   9   6      131.93      127.43      6.17 o
   8   9   6      121.00      117.21      6.12 o
   9   9   6       23.22       28.85      5.00 o
  10   9   6        3.21        2.56      5.27 o
 -11  10   6        6.13        4.62      8.49 o
 -10  10   6       29.11       44.20      7.24 o
  -9  10   6        2.31        4.19      4.87 o
  -8  10   6       98.36       88.10      8.25 o
  -7  10   6        0.04       -3.13      3.13 o
  -6  10   6        8.76       10.80      2.97 o
  -5  10   6       33.39       37.10      3.80 o
  -4  10   6       15.78       11.07      3.54 o
  -3  10   6       94.13       89.57      4.90 o
  -2  10   6        4.53        1.82      2.99 o
  -1  10   6      230.35      215.08      7.02 o
   0  10   6      169.18      164.27      6.24 o
   1  10   6       69.89       71.40      4.49 o
   2  10   6      140.22      137.26      5.75 o
   3  10   6       37.01       39.31      4.01 o
   4  10   6        0.88        3.36      3.64 o
   5  10   6      133.25      161.22     11.99 o
   6  10   6        0.19       -2.94      3.78 o
   7  10   6        0.31       -0.77      3.73 o
   8  10   6        5.63       -0.08      3.87 o
   9  10   6        4.25       -5.00      5.00 o
 -10  11   6        2.30        0.56      5.23 o
  -9  11   6        4.06       10.26      5.75 o
  -8  11   6       37.75       48.87      7.37 o
  -7  11   6        0.11       -3.22      3.22 o
  -6  11   6        1.22       -2.25      3.86 o
  -5  11   6        7.73       10.96      3.23 o
  -4  11   6        3.79        4.99      2.93 o
  -3  11   6       13.64       15.42      3.47 o
  -2  11   6       19.42       11.59      3.35 o
  -1  11   6      103.10       97.05      5.32 o
   0  11   6       28.97       21.98      3.69 o
   1  11   6       29.27       31.28      3.79 o
   2  11   6        5.59        3.84      3.06 o
   3  11   6        1.65        4.37      3.40 o
   4  11   6      231.34      217.12     14.66 o
   5  11   6      104.52       96.53      6.80 o
   6  11   6        0.03        0.91      3.80 o
   7  11   6        0.07       -3.79      3.79 o
   8  11   6        3.49        1.86      4.34 o
  -9  12   6        1.69        6.01      8.49 o
  -8  12   6        2.66        2.83      5.62 o
  -7  12   6        1.00       -0.88      3.92 o
  -6  12   6        2.44        3.42      4.06 o
  -5  12   6        9.26       10.51      3.44 o
  -4  12   6        9.97        4.91      3.19 o
  -3  12   6        3.87        0.21      3.13 o
  -2  12   6        0.72       -1.70      2.94 o
  -1  12   6       13.40       11.23      3.70 o
   0  12   6        5.30        8.86      3.48 o
   1  12   6       87.02       89.59      5.43 o
   2  12   6        0.97       -3.10      3.10 o
   3  12   6       31.96       23.78      4.62 o
   4  12   6       31.98       27.25      6.12 o
   5  12   6        0.69        3.03      4.28 o
   6  12   6       34.32       26.72      5.58 o
   7  12   6       10.54        7.80      5.62 o
  -8  13   6        3.19        1.06      8.13 o
  -7  13   6        0.32        0.71      7.78 o
  -6  13   6        0.07       -4.07      4.07 o
  -5  13   6       14.59        9.39      4.58 o
  -4  13   6        7.12        9.12      3.81 o
  -3  13   6        0.13        0.64      3.30 o
  -2  13   6        0.20       -1.84      3.22 o
  -1  13   6       19.94       16.63      4.05 o
   0  13   6        1.55       -0.79      3.48 o
   1  13   6        2.07        6.49      3.56 o
   2  13   6        6.75        8.26      4.26 o
   3  13   6        1.78        5.31      4.28 o
   4  13   6        6.32       -4.18      4.98 o
   5  13   6        0.99        5.19      5.84 o
   6  13   6        1.99        0.71      7.07 o
  -6  14   6        7.09        6.54      6.00 o
  -5  14   6       37.68       46.83      7.75 o
  -4  14   6       13.48       11.10      5.67 o
  -3  14   6        0.18        3.26      3.62 o
  -2  14   6        0.77       -3.40      3.40 o
  -1  14   6        2.43        0.21      3.80 o
   0  14   6       43.20       37.44      5.04 o
   1  14   6       25.01       40.29      6.41 o
   2  14   6        2.56        4.89      4.39 o
   3  14   6        4.10       18.74      9.20 o
   4  14   6        7.79       12.73      9.20 o
  -2  15   6        0.98        4.50      4.82 o
  -1  15   6        0.04        3.57      5.24 o
   0  15   6        0.21        4.42      4.97 o
 -15   1   7        2.80        0.34      4.98 o
 -14   1   7        0.54       -0.98      4.12 o
 -13   1   7       17.15        9.03      6.01 o
 -12   1   7       28.05       24.25      5.12 o
 -11   1   7        6.17        5.16      2.72 o
 -10   1   7      259.48      263.62      4.80 o
  -9   1   7       48.78       59.15      2.35 o
  -8   1   7      393.15      371.74      5.68 o
  -7   1   7      524.93      513.73      7.10 o
  -6   1   7      889.22      908.31     10.07 o
  -5   1   7     1087.56      996.01     11.62 o
  -4   1   7     1289.15     1318.96     14.18 o
  -3   1   7      997.29     1025.99     11.59 o
  -2   1   7     3278.81     3063.93     28.29 o
  -1   1   7     3061.05     3019.81     42.63 o
   0   1   7      302.18      288.88      4.08 o
   1   1   7     8967.70     9019.52     65.44 o
   2   1   7     1771.77     1855.43     16.73 o
   3   1   7      538.34      606.65      6.99 o
   4   1   7       81.03       67.60      2.62 o
   5   1   7     1962.69     1967.40     17.71 o
   6   1   7     1961.05     1954.68     19.74 o
   7   1   7      122.47      119.91      5.26 o
   8   1   7       30.97       25.27      5.18 o
   9   1   7      273.02      243.96     11.75 o
  10   1   7        3.33        3.24      3.98 o
  11   1   7       19.72       37.65      6.99 o
  12   1   7       45.47       44.90      7.87 o
  13   1   7        4.00        3.60      5.43 o
 -15   2   7       12.36        5.07      5.37 o
 -14   2   7       20.53       26.96      6.90 o
 -13   2   7       48.65       49.16      6.54 o
 -12   2   7        0.22        1.24      3.50 o
 -11   2   7       18.54        9.15      2.74 o
 -10   2   7       19.97       16.21      1.95 o
  -9   2   7      117.34      115.63      4.05 o
  -8   2   7     1849.84     1891.43     16.86 o
  -7   2   7      443.68      404.04      5.72 o
  -6   2   7      162.98      158.32      3.46 o
  -5   2   7      294.77      326.11      5.51 o
  -4   2   7     1901.63     1736.88     16.20 o
  -3   2   7     3813.04     3942.76     35.78 o
  -2   2   7      109.16      104.03      3.32 o
  -1   2   7      178.07      145.01      3.06 o
   0   2   7        6.76       21.83      1.49 o
   1   2   7     1459.06     1416.02     14.72 o
   2   2   7      623.79      639.03      8.12 o
   3   2   7      361.73      328.47      4.40 o
   4   2   7     2224.87     2236.83     18.25 o
   5   2   7      166.05      175.96      3.45 o
   6   2   7       37.21       31.78      2.70 o
   7   2   7      328.09      314.89      8.62 o
   8   2   7      337.40      318.07     13.09 o
   9   2   7       77.14       76.09      7.62 o
  10   2   7        2.75        7.33      4.73 o
  11   2   7       75.85       73.91      8.62 o
  12   2   7        9.88       11.70      6.09 o
  13   2   7      129.94      169.33     12.75 o
 -14   3   7       43.17       51.63     10.26 o
 -13   3   7       41.71       42.17      6.44 o
 -12   3   7        0.46       -4.08      4.77 o
 -11   3   7        0.82       -0.73      3.37 o
 -10   3   7      210.99      198.95      8.71 o
  -9   3   7      151.32      137.14      4.26 o
  -8   3   7      793.10      777.48     10.91 o
  -7   3   7     1045.95     1065.74     12.63 o
  -6   3   7       47.08       57.51      2.69 o
  -5   3   7       19.54       10.82      1.33 o
  -4   3   7       38.14       51.64      2.40 o
  -3   3   7     3646.26     3877.62     35.18 o
  -2   3   7      679.39      715.53      8.97 o
  -1   3   7      780.37      810.09      8.11 o
   0   3   7      103.60       94.24      3.00 o
   1   3   7      176.32      155.70      4.10 o
   2   3   7     1769.59     1849.07     18.61 o
   3   3   7        4.25       15.28      1.95 o
   4   3   7      151.08      167.78      3.20 o
   5   3   7      148.76      158.35      4.27 o
   6   3   7      151.33      152.27      6.48 o
   7   3   7      245.31      233.02      8.26 o
   8   3   7      113.61      100.52      7.74 o
   9   3   7      134.41      133.69     10.43 o
  10   3   7       46.96       43.93      7.78 o
  11   3   7        0.83        0.39      4.48 o
  12   3   7       25.15       26.08      7.37 o
 -14   4   7        2.26        0.35      5.66 o
 -13   4   7        0.06       -4.60      5.66 o
 -12   4   7      165.40      179.89     16.27 o
 -11   4   7       29.16       33.09      4.42 o
 -10   4   7       39.46       44.09      4.18 o
  -9   4   7        2.50       -1.10      1.68 o
  -8   4   7       40.71       43.89      2.76 o
  -7   4   7     1102.93     1092.71     13.07 o
  -6   4   7      675.85      642.56      9.38 o
  -5   4   7       23.44       21.56      1.66 o
  -4   4   7      498.00      457.24      9.93 o
  -3   4   7       23.31       32.74      2.35 o
  -2   4   7      155.67      141.58      3.82 o
  -1   4   7       33.00       38.49      1.81 o
   0   4   7     2227.39     2210.86     19.82 o
   1   4   7      972.66     1022.08      9.92 o
   2   4   7      125.00      128.07      3.34 o
   3   4   7     1058.94     1027.04      9.96 o
   4   4   7      534.42      525.54      6.20 o
   5   4   7        0.67        4.32      2.50 o
   6   4   7       27.05       21.09      2.64 o
   7   4   7      146.43      137.95      5.25 o
   8   4   7        2.05       -0.30      2.52 o
   9   4   7       78.09       71.82      7.60 o
  10   4   7       32.36       36.72      6.74 o
  11   4   7       82.15       75.74     10.08 o
  12   4   7       17.83       18.70      6.37 o
 -14   5   7       22.87       56.23     12.02 o
 -13   5   7        2.62       10.26      6.37 o
 -12   5   7        1.12        7.84      5.30 o
 -11   5   7       12.32        6.91      7.21 o
 -10   5   7       49.82       70.85     11.14 o
  -9   5   7       21.34       16.95      3.43 o
  -8   5   7        4.75        4.40      3.06 o
  -7   5   7       10.56       13.73      2.51 o
  -6   5   7      107.62      106.33      3.44 o
  -5   5   7       67.01       66.54      2.69 o
  -4   5   7     1186.44     1188.50     15.58 o
  -3   5   7      167.13      176.30      5.67 o
  -2   5   7      561.81      580.48      9.48 o
  -1   5   7     1719.50     1741.24     20.53 o
   0   5   7        0.27        2.38      1.21 o
   1   5   7      102.07      103.80      4.11 o
   2   5   7      231.69      210.89      4.32 o
   3   5   7        2.16        4.56      1.50 o
   4   5   7        0.05        4.89      1.55 o
   5   5   7     1636.91     1562.27     20.39 o
   6   5   7     1430.38     1382.77     18.99 o
   7   5   7       77.61       53.95      4.72 o
   8   5   7       49.81       49.98      4.68 o
   9   5   7      148.15      168.43     31.30 o
  10   5   7       35.66       33.44      6.44 o
  11   5   7        1.10        1.06      4.83 o
  12   5   7       27.51       42.76      8.35 o
 -13   6   7        0.08       -2.83      6.37 o
 -12   6   7       20.37       15.57      4.35 o
 -11   6   7        3.72        5.61      6.54 o
 -10   6   7      169.17      183.51      9.74 o
  -9   6   7       37.06       35.39      4.25 o
  -8   6   7       97.65       91.43      6.28 o
  -7   6   7       70.05       74.58      4.00 o
  -6   6   7      663.15      678.70     11.21 o
  -5   6   7        1.19        2.12      2.10 o
  -4   6   7     1187.87     1216.07     16.28 o
  -3   6   7       60.87       61.41      3.46 o
  -2   6   7      425.35      434.93      8.34 o
  -1   6   7        4.69        6.89      2.20 o
   0   6   7       52.62       63.79      2.51 o
   1   6   7      304.83      323.21      5.48 o
   2   6   7      326.17      322.09      6.51 o
   3   6   7      355.52      331.85      5.75 o
   4   6   7       38.84       36.47      2.42 o
   5   6   7       43.59       50.99      3.76 o
   6   6   7      893.37      879.41     15.88 o
   7   6   7       37.83       35.46      3.60 o
   8   6   7       21.25       22.71      3.97 o
   9   6   7        0.31        0.37      4.33 o
  10   6   7       70.81       62.57      7.74 o
  11   6   7        0.07        2.84      5.18 o
 -13   7   7       21.05       12.84      5.87 o
 -12   7   7        8.69        5.28      4.15 o
 -11   7   7       14.75       22.12      5.34 o
 -10   7   7       38.02       47.17     12.20 o
  -9   7   7      129.57      128.94      8.37 o
  -8   7   7       12.66        8.54      3.37 o
  -7   7   7       74.62       78.58      4.17 o
  -6   7   7      266.53      277.00      7.30 o
  -5   7   7       10.35       12.14      2.73 o
  -4   7   7        0.08        2.40      2.22 o
  -3   7   7        8.46        9.31      3.56 o
  -2   7   7     1200.88     1141.21     15.89 o
  -1   7   7       24.37       20.99      2.77 o
   0   7   7      146.24      154.23      5.33 o
   1   7   7       12.63       12.02      1.85 o
   2   7   7       59.97       76.82      3.17 o
   3   7   7      234.35      235.27      5.27 o
   4   7   7       44.09       32.79      4.36 o
   5   7   7      350.66      332.15      8.71 o
   6   7   7       46.23       41.85      3.83 o
   7   7   7       69.17       81.76      4.97 o
   8   7   7        1.62        0.72      3.10 o
   9   7   7        4.42        3.83      3.76 o
  10   7   7       14.86       11.78      5.87 o
  11   7   7       52.82       45.97      8.24 o
 -12   8   7        0.40        0.10      4.48 o
 -11   8   7        5.85        5.48      5.13 o
 -10   8   7       27.45       34.31      6.37 o
  -9   8   7       28.36       20.67      5.48 o
  -8   8   7       29.10       19.16      5.52 o
  -7   8   7        2.18       -0.40      3.01 o
  -6   8   7        2.23        5.48      2.59 o
  -5   8   7      194.70      202.03      6.43 o
  -4   8   7      393.87      395.39      9.09 o
  -3   8   7      978.07      935.51     14.46 o
  -2   8   7      353.99      367.53      8.51 o
  -1   8   7      132.89      126.91      5.67 o
   0   8   7        7.66       11.84      2.76 o
   1   8   7      114.60      103.85      4.75 o
   2   8   7      180.32      175.07      5.39 o
   3   8   7       62.24       66.28      3.61 o
   4   8   7      247.85      254.20      6.39 o
   5   8   7        0.55       -2.19      2.40 o
   6   8   7       25.50       25.39      3.54 o
   7   8   7      117.52      127.59      6.02 o
   8   8   7        5.76        6.03      3.18 o
   9   8   7        1.11       -3.51      3.51 o
  10   8   7        0.08       -0.04      5.09 o
 -12   9   7       19.82       22.60      5.30 o
 -11   9   7        3.50        7.16      5.62 o
 -10   9   7       14.25       23.96      6.37 o
  -9   9   7       54.59       59.13      7.00 o
  -8   9   7      146.92      140.84      7.25 o
  -7   9   7      114.55      109.68      5.25 o
  -6   9   7       69.53       56.33      4.19 o
  -5   9   7        7.18        2.75      2.51 o
  -4   9   7      289.26      291.83      7.95 o
  -3   9   7      535.04      548.56     10.81 o
  -2   9   7      175.74      197.62      6.71 o
  -1   9   7      369.18      329.04      8.22 o
   0   9   7        0.05        1.03      2.63 o
   1   9   7      207.28      224.17      7.54 o
   2   9   7        4.52        4.77      2.40 o
   3   9   7       65.52       74.86      4.69 o
   4   9   7       29.33       22.87      4.31 o
   5   9   7        1.67       -2.48      3.51 o
   6   9   7        0.27       -3.40      3.40 o
   7   9   7        3.03       -0.58      3.64 o
   8   9   7       48.41       46.96      4.75 o
   9   9   7       18.17       14.66      4.76 o
  10   9   7        8.80        1.86      5.43 o
 -11  10   7        5.66       11.78      5.87 o
 -10  10   7       31.56       32.45      8.84 o
  -9  10   7       27.50       34.19      6.34 o
  -8  10   7       24.62       18.85      4.52 o
  -7  10   7       26.64       20.14      4.36 o
  -6  10   7       29.40       25.72      3.58 o
  -5  10   7       46.54       38.14      3.87 o
  -4  10   7       30.86       33.57      3.77 o
  -3  10   7        8.43       17.87      3.35 o
  -2  10   7      456.58      462.79     10.33 o
  -1  10   7      156.03      154.37      8.42 o
   0  10   7        0.69       -1.61      2.49 o
   1  10   7        0.05        3.93      2.63 o
   2  10   7        8.29        8.26      2.90 o
   3  10   7       47.53       38.44      4.10 o
   4  10   7       29.87       38.83      5.03 o
   5  10   7      240.00      247.40     14.22 o
   6  10   7        1.07        0.86      3.81 o
   7  10   7        0.10       -0.89      3.72 o
   8  10   7        1.86       -0.22      4.17 o
   9  10   7       14.36       15.27      6.19 o
 -10  11   7        0.35        3.89      7.78 o
  -9  11   7       39.62       42.86      7.37 o
  -8  11   7        1.54        0.01      4.87 o
  -7  11   7       30.99       21.10      4.74 o
  -6  11   7        4.57        7.10      3.20 o
  -5  11   7        5.36        4.98      3.02 o
  -4  11   7       24.14       23.86      3.73 o
  -3  11   7        1.16        1.72      3.15 o
  -2  11   7       76.24       77.27      5.09 o
  -1  11   7      182.53      181.92      7.09 o
   0  11   7        8.99       12.17      3.37 o
   1  11   7        0.69        0.30      2.98 o
   2  11   7      137.17      123.53      5.81 o
   3  11   7        0.11       -2.52      4.26 o
   4  11   7        0.35        0.15      3.69 o
   5  11   7       38.34       32.28      5.21 o
   6  11   7        0.00       -3.80      3.80 o
   7  11   7        2.93       -4.10      4.10 o
   8  11   7        0.11       -0.25      4.48 o
  -9  12   7       25.83       30.06     10.26 o
  -8  12   7        1.73       -7.07      7.25 o
  -7  12   7       32.29       34.88      5.40 o
  -6  12   7        2.50        6.34      4.20 o
  -5  12   7        6.65        9.14      3.44 o
  -4  12   7       17.88       20.17      3.88 o
  -3  12   7        6.17        7.92      3.34 o
  -2  12   7       73.03       72.39      5.21 o
  -1  12   7       68.05       74.90      5.42 o
   0  12   7       76.27       84.66      5.50 o
   1  12   7        5.62       11.92      3.57 o
   2  12   7       36.55       26.57      5.74 o
   3  12   7       47.55       44.04      5.40 o
   4  12   7        1.03       -4.38      6.37 o
   5  12   7        1.54       -5.00      5.00 o
   6  12   7       21.25       30.12      5.64 o
   7  12   7        5.33        0.24      5.52 o
  -7  13   7        0.17       -5.09      5.12 o
  -6  13   7       32.62       39.81      6.18 o
  -5  13   7        0.47       -3.87      3.87 o
  -4  13   7        5.96        4.97      3.54 o
  -3  13   7       32.34       36.08      6.28 o
  -2  13   7        3.55        5.14      3.69 o
  -1  13   7        2.44        7.53      3.78 o
   0  13   7       35.75       40.80      4.80 o
   1  13   7       16.80       24.53      5.00 o
   2  13   7        7.66       12.82      4.63 o
   3  13   7       47.17       35.13      7.10 o
   4  13   7        7.83       -0.75      4.98 o
   5  13   7       34.76       38.90     10.96 o
  -5  14   7       22.78       35.31      7.60 o
  -4  14   7        0.84       -3.30      3.59 o
  -3  14   7        1.40        3.73      3.74 o
  -2  14   7        0.75        0.16      3.59 o
  -1  14   7       11.74       10.59      4.20 o
   0  14   7        8.28       15.17      4.44 o
   1  14   7       14.22       19.57      5.28 o
   2  14   7        7.93       20.51      6.34 o
   3  14   7        4.11       -3.54      7.07 o
 -15   0   8       53.87       53.40     10.96 o
 -14   0   8       88.20       92.66     12.38 o
 -13   0   8        1.23       -4.95      4.95 o
 -12   0   8       91.69       83.82     10.26 o
 -11   0   8        1.96        1.97      1.82 o
 -10   0   8       73.16       73.86      3.55 o
  -9   0   8      532.59      522.28      8.58 o
  -8   0   8       83.92       91.19      4.66 o
  -7   0   8     1321.84     1282.82     23.58 o
  -6   0   8      579.03      533.18     12.94 o
  -5   0   8     1867.61     1818.30     29.85 o
  -4   0   8       10.15        4.99      2.21 o
  -3   0   8      672.29      636.03     14.32 o
  -2   0   8      230.86      234.66      5.90 o
  -1   0   8       75.83       65.88      4.08 o
   0   0   8      492.95      392.45      6.74 o
   1   0   8     3196.63     3235.36     33.60 o
   2   0   8     1313.20     1367.09     25.80 o
   3   0   8       97.48      102.47      9.02 o
   4   0   8      770.34      781.71     14.03 o
   5   0   8     1475.83     1473.51     34.48 o
   6   0   8      102.11      111.42      6.37 o
   7   0   8      136.91      118.48     11.32 o
   8   0   8       95.49      105.04     11.32 o
   9   0   8       78.24       60.12     10.26 o
  10   0   8       44.46       33.95      9.20 o
  11   0   8      109.26      118.83     14.50 o
  12   0   8       52.08       50.57     12.38 o
 -15   1   8       14.94       15.35      5.59 o
 -14   1   8        1.28        0.00      4.00 o
 -13   1   8       15.18       15.86      4.87 o
 -12   1   8      308.91      301.82     25.29 o
 -11   1   8       75.33       79.47      4.51 o
 -10   1   8      808.56      803.23      8.72 o
  -9   1   8       90.97       90.60      2.96 o
  -8   1   8      280.90      288.93      5.13 o
  -7   1   8       65.54       59.00      2.66 o
  -6   1   8       95.97       93.76      3.43 o
  -5   1   8      202.40      257.85      5.21 o
  -4   1   8       31.31       17.39      1.70 o
  -3   1   8      160.71      182.10      4.76 o
  -2   1   8      244.51      256.86      4.82 o
  -1   1   8      253.83      254.09      4.36 o
   0   1   8     1623.86     1664.46     14.49 o
   1   1   8      238.88      242.89      3.87 o
   2   1   8     2574.02     2906.58     25.02 o
   3   1   8       23.48       23.38      1.59 o
   4   1   8      252.48      275.53      4.52 o
   5   1   8       55.85       55.23      2.16 o
   6   1   8       14.74       15.57      2.68 o
   7   1   8      399.43      381.14     15.38 o
   8   1   8        0.02       -6.01      6.01 o
   9   1   8       32.49       39.83      6.62 o
  10   1   8      125.70      133.28     10.00 o
  11   1   8        0.19        4.05      5.12 o
  12   1   8       29.29       36.26      7.74 o
 -14   2   8       62.11       87.34      8.50 o
 -13   2   8       37.75       52.20      6.75 o
 -12   2   8       17.95       25.59      5.09 o
 -11   2   8      107.25      123.15      6.48 o
 -10   2   8        1.10        1.23      1.57 o
  -9   2   8      454.12      436.51      6.54 o
  -8   2   8     1140.97     1134.45     11.70 o
  -7   2   8      557.45      571.04      7.25 o
  -6   2   8      174.33      159.89      3.88 o
  -5   2   8      282.95      271.81      4.93 o
  -4   2   8      155.25      161.23      4.13 o
  -3   2   8       43.02       25.73      1.97 o
  -2   2   8       66.39      100.37      3.45 o
  -1   2   8     2600.34     2738.13     23.82 o
   0   2   8       18.74       17.66      1.82 o
   1   2   8      158.25      200.77      5.15 o
   2   2   8      854.98      857.58      9.40 o
   3   2   8      154.96      155.39      3.21 o
   4   2   8       58.84       59.29      2.25 o
   5   2   8        2.56        4.33      1.40 o
   6   2   8      400.90      432.50      8.42 o
   7   2   8      174.45      154.42      9.81 o
   8   2   8        0.92        3.99      3.73 o
   9   2   8       53.10       58.91      8.13 o
  10   2   8        3.64        4.36      4.42 o
  11   2   8        0.11        0.82      5.66 o
  12   2   8       15.66       14.18      6.09 o
 -14   3   8       27.99       20.16      8.13 o
 -13   3   8       14.54       19.45      8.13 o
 -12   3   8        7.25        8.04      3.32 o
 -11   3   8      189.91      200.43      6.99 o
 -10   3   8       88.10       77.48      4.21 o
  -9   3   8      115.43      124.68      4.30 o
  -8   3   8       65.64       67.15      3.61 o
  -7   3   8       22.00       21.69      1.97 o
  -6   3   8       35.76       28.00      1.92 o
  -5   3   8       12.52       15.57      1.88 o
  -4   3   8     1285.97     1307.43     14.62 o
  -3   3   8       45.43       66.26      3.03 o
  -2   3   8      157.90      171.73      4.69 o
  -1   3   8     5767.57     6088.86     49.35 o
   0   3   8        5.01       13.98      1.95 o
   1   3   8        0.36        1.83      1.34 o
   2   3   8        2.43        7.89      1.36 o
   3   3   8        4.69        5.15      1.30 o
   4   3   8      580.43      599.44      6.88 o
   5   3   8        1.83        3.88      1.50 o
   6   3   8       91.89       93.34      6.59 o
   7   3   8       15.86       17.49      3.36 o
   8   3   8        1.04        2.30      4.00 o
   9   3   8      139.23      145.41     15.56 o
  10   3   8       26.37       36.00      7.07 o
  11   3   8       10.87       12.91      6.00 o
  12   3   8        0.13       -4.23      4.23 o
 -14   4   8      127.78      120.95     14.50 o
 -13   4   8       50.57       58.00     10.61 o
 -12   4   8        9.24        6.75      3.54 o
 -11   4   8       13.66       12.94      4.58 o
 -10   4   8       10.81        7.17      3.11 o
  -9   4   8      214.58      209.39      5.46 o
  -8   4   8      471.19      453.24      7.79 o
  -7   4   8      105.77      118.80      4.63 o
  -6   4   8      433.46      438.39      6.51 o
  -5   4   8      202.88      221.28      4.26 o
  -4   4   8       81.18       95.33      3.30 o
  -3   4   8       22.08       30.78      2.20 o
  -2   4   8      437.22      462.88      7.36 o
  -1   4   8     1704.83     1697.52     15.89 o
   0   4   8       84.38      114.02      2.88 o
   1   4   8      212.35      229.43      4.01 o
   2   4   8      678.41      688.43      7.71 o
   3   4   8      826.40      812.86      8.69 o
   4   4   8      475.63      467.27      6.02 o
   5   4   8      113.04      103.56      4.49 o
   6   4   8       30.37       28.67      3.01 o
   7   4   8      257.45      226.89      8.15 o
   8   4   8      192.75      196.27      7.84 o
   9   4   8        0.15       -3.73      3.73 o
  10   4   8      130.50      137.67     10.38 o
  11   4   8      106.74      107.63     10.13 o
  12   4   8        2.77        6.84      5.99 o
 -14   5   8       27.88       32.89      9.90 o
 -13   5   8       38.26       52.70     10.61 o
 -12   5   8        0.17        0.15      4.72 o
 -11   5   8       10.08       11.01      6.54 o
 -10   5   8      171.34      168.62      9.55 o
  -9   5   8       91.10      101.06      4.58 o
  -8   5   8        4.07        1.83      2.22 o
  -7   5   8      956.16      937.02     13.94 o
  -6   5   8      478.57      445.46      8.75 o
  -5   5   8      759.00      751.67     11.80 o
  -4   5   8       10.35       11.22      3.04 o
  -3   5   8     1477.88     1523.08     16.91 o
  -2   5   8     2053.32     2061.87     21.30 o
  -1   5   8      153.41      192.87      7.02 o
   0   5   8       76.02       95.04      3.73 o
   1   5   8      740.41      710.29      8.05 o
   2   5   8      261.17      295.69      4.83 o
   3   5   8        0.39        4.43      2.98 o
   4   5   8      357.66      365.45      6.03 o
   5   5   8       41.52       41.54      3.44 o
   6   5   8      723.79      704.84     12.34 o
   7   5   8     1251.86     1246.46     21.66 o
   8   5   8       23.35       32.53      4.21 o
   9   5   8       14.24        6.64      4.50 o
  10   5   8        3.39       -4.14      4.48 o
  11   5   8        8.42        4.74      5.43 o
 -13   6   8        0.00       -2.12      4.75 o
 -12   6   8       24.56       27.24      5.02 o
 -11   6   8        2.47        7.25      4.75 o
 -10   6   8        2.40        5.79      4.37 o
  -9   6   8       89.49       84.73      5.51 o
  -8   6   8        4.76        0.58      2.22 o
  -7   6   8       81.82       86.11      5.62 o
  -6   6   8       14.27       15.35      2.71 o
  -5   6   8      322.00      322.24     12.91 o
  -4   6   8      277.00      285.61      7.03 o
  -3   6   8      543.63      557.78     11.64 o
  -2   6   8      826.77      795.41     21.85 o
  -1   6   8        0.17        6.07      5.15 o
   0   6   8       11.75       10.21      1.60 o
   1   6   8      152.92      151.77      3.95 o
   2   6   8       98.59       96.55      3.28 o
   3   6   8      493.64      488.34      7.34 o
   4   6   8       26.27       25.21      2.64 o
   5   6   8      100.47      106.90      5.01 o
   6   6   8        2.60        0.05      2.45 o
   7   6   8      173.75      185.81      6.79 o
   8   6   8       46.20       59.78      5.24 o
   9   6   8        0.01       -1.54      3.98 o
  10   6   8        1.43       -0.81      8.13 o
  11   6   8       88.85       94.56     10.17 o
 -13   7   8       17.21       21.54      8.31 o
 -12   7   8       18.90       33.71      5.94 o
 -11   7   8       78.77       81.73      7.85 o
 -10   7   8        7.69        8.66      5.00 o
  -9   7   8       38.36       38.17      5.66 o
  -8   7   8        4.91        7.29      3.51 o
  -7   7   8      410.90      414.77      9.04 o
  -6   7   8       75.01       82.03      4.54 o
  -5   7   8      511.48      527.48     10.18 o
  -4   7   8       86.95       85.83      4.38 o
  -3   7   8      230.85      232.86      7.66 o
  -2   7   8      201.82      181.93      9.23 o
  -1   7   8       13.55       11.03      2.60 o
   0   7   8      134.73      118.40      7.86 o
   1   7   8       61.66       65.70      3.51 o
   2   7   8      251.22      247.04      6.33 o
   3   7   8        2.00        2.50      1.82 o
   4   7   8      148.07      118.66      5.20 o
   5   7   8      288.55      313.13      8.30 o
   6   7   8       46.34       36.64      5.46 o
   7   7   8        9.69        8.38      3.18 o
   8   7   8      117.13      103.33     10.52 o
   9   7   8        0.13       -4.19      4.24 o
  10   7   8       30.82       35.24      8.13 o
  11   7   8       16.30       22.20      6.87 o
 -12   8   8       34.20       38.38      6.87 o
 -11   8   8       15.13       20.15      7.60 o
 -10   8   8       10.10       19.47      5.23 o
  -9   8   8        4.24        4.27      3.48 o
  -8   8   8       32.68       38.84      4.74 o
  -7   8   8        0.11        0.56      3.12 o
  -6   8   8      855.07      857.65     14.21 o
  -5   8   8       99.40       91.35      4.68 o
  -4   8   8      496.08      496.27     10.09 o
  -3   8   8      173.56      178.35      6.15 o
  -2   8   8      403.58      383.85     10.62 o
  -1   8   8      997.91      985.89     15.05 o
   0   8   8      276.84      259.11     12.47 o
   1   8   8      283.74      266.61      9.37 o
   2   8   8      272.08      259.05      6.39 o
   3   8   8       68.41       62.35      3.61 o
   4   8   8      315.95      278.26     12.24 o
   5   8   8       85.55       75.65      5.72 o
   6   8   8      297.47      287.71      8.49 o
   7   8   8       14.28        8.80      3.27 o
   8   8   8      105.67      116.02      7.26 o
   9   8   8      116.85      125.03      7.79 o
  10   8   8       33.78       26.84      6.87 o
 -12   9   8        7.25        0.94      5.34 o
 -11   9   8        1.94        5.53      6.90 o
 -10   9   8       66.12       93.78     10.79 o
  -9   9   8       30.48       32.98      7.78 o
  -8   9   8        2.11        8.01      3.87 o
  -7   9   8       36.17       28.80      3.78 o
  -6   9   8      141.37      123.76      5.67 o
  -5   9   8       54.45       56.04      4.17 o
  -4   9   8      174.39      153.74      6.05 o
  -3   9   8      267.59      252.62      7.59 o
  -2   9   8        1.97        3.68      2.80 o
  -1   9   8        3.13        3.40      2.86 o
   0   9   8       78.96       77.87      4.54 o
   1   9   8       45.70       41.90      3.77 o
   2   9   8        9.05        5.79      2.48 o
   3   9   8        2.08        4.17      2.86 o
   4   9   8      126.01      117.05      6.90 o
   5   9   8      144.94      148.26      7.74 o
   6   9   8       14.27       21.08      4.43 o
   7   9   8        1.68        0.49      3.74 o
   8   9   8        1.99        4.86      7.07 o
   9   9   8       32.62       22.22      6.71 o
 -11  10   8        4.74       13.79      8.84 o
 -10  10   8        0.26       -2.63      5.37 o
  -9  10   8       12.06       13.24      5.48 o
  -8  10   8        3.38        1.42      4.67 o
  -7  10   8       51.03       43.99      5.30 o
  -6  10   8       36.18       35.21      3.98 o
  -5  10   8       64.68       66.23      4.74 o
  -4  10   8       71.94       54.42      6.67 o
  -3  10   8       13.86       21.92      3.63 o
  -2  10   8      226.55      231.57      7.41 o
  -1  10   8      140.96      144.73      6.06 o
   0  10   8       26.60       33.03      3.84 o
   1  10   8        0.44        3.27      2.64 o
   2  10   8        7.96        7.52      3.04 o
   3  10   8      167.27      166.68      6.72 o
   4  10   8        1.49        3.82      3.79 o
   5  10   8       21.49       12.59      4.62 o
   6  10   8       34.71       36.20      5.37 o
   7  10   8       60.36       62.18      6.25 o
   8  10   8       11.81       12.02      4.69 o
 -10  11   8        0.02       -3.18      7.43 o
  -9  11   8        1.42        4.24      5.62 o
  -8  11   8       12.66       12.31      4.55 o
  -7  11   8        2.68        3.94      4.07 o
  -6  11   8       80.53       82.66      5.33 o
  -5  11   8        3.33        3.06      3.06 o
  -4  11   8        0.13       -2.33      3.73 o
  -3  11   8      252.36      249.00      8.21 o
  -2  11   8      176.31      182.30     11.89 o
  -1  11   8        7.18       12.35      3.48 o
   0  11   8       13.35       12.84      3.37 o
   1  11   8      147.91      155.61      9.19 o
   2  11   8        3.90        9.90      4.34 o
   3  11   8        1.26        2.75      5.48 o
   4  11   8       34.30       28.89      6.20 o
   5  11   8        4.06       -1.41      4.06 o
   6  11   8        0.72        3.32      4.34 o
   7  11   8       27.32       22.52      5.61 o
   8  11   8        3.19       -2.95      5.52 o
  -9  12   8       11.58       15.91      8.84 o
  -8  12   8       12.49       16.27      8.84 o
  -7  12   8        0.29        1.38      4.34 o
  -6  12   8       22.94       22.75      5.28 o
  -5  12   8        0.31        3.62      3.24 o
  -4  12   8       10.52        8.09      3.40 o
  -3  12   8        0.26        2.09      3.26 o
  -2  12   8        2.37        0.81      3.34 o
  -1  12   8        0.03       -3.06      3.06 o
   0  12   8       16.59       19.90      4.80 o
   1  12   8        2.10        2.26      3.12 o
   2  12   8       46.88       58.25      5.90 o
   3  12   8       24.65       32.29      7.43 o
   4  12   8        3.54        2.81      5.37 o
   5  12   8        7.88       12.11      5.14 o
   6  12   8       48.09       36.37      6.06 o
  -7  13   8        4.61        8.33      5.94 o
  -6  13   8        5.52        1.13      4.66 o
  -5  13   8        1.94        0.56      3.45 o
  -4  13   8        0.00       -2.35      3.23 o
  -3  13   8        0.20       -0.97      3.45 o
  -2  13   8       12.64       15.19      4.09 o
  -1  13   8        2.05        3.44      3.67 o
   0  13   8       18.25       22.29      4.31 o
   1  13   8        2.10       -3.85      3.85 o
   2  13   8        8.41        1.11      4.20 o
   3  13   8        0.59       -5.23      5.23 o
   4  13   8        3.27        7.78      7.78 o
   5  13   8       19.66       15.56      9.20 o
  -5  14   8        0.59       -1.41      6.00 o
  -4  14   8        2.75        3.12      7.27 o
  -3  14   8        7.13        7.50      3.95 o
  -2  14   8       25.85       17.78      4.46 o
  -1  14   8       13.11        7.87      4.75 o
   0  14   8       10.17        8.25      5.44 o
   1  14   8        0.33       -0.68      5.34 o
   2  14   8        0.08       -6.72      7.43 o
 -14   1   9       30.07       50.82     11.32 o
 -13   1   9       51.89       54.08      7.07 o
 -12   1   9       95.82       93.88      7.37 o
 -11   1   9      390.02      430.55      6.62 o
 -10   1   9      102.91      118.43      3.31 o
  -9   1   9     1046.49     1055.82     13.28 o
  -8   1   9      168.41      179.22      4.62 o
  -7   1   9      616.46      629.43      8.61 o
  -6   1   9      431.15      412.16      7.19 o
  -5   1   9        6.24       11.44      1.79 o
  -4   1   9       99.63       69.85      2.92 o
  -3   1   9     1164.72     1056.95     12.57 o
  -2   1   9       37.16       28.95      2.05 o
  -1   1   9      434.35      448.70      6.34 o
   0   1   9      276.86      277.17      4.12 o
   1   1   9      500.74      457.44      5.83 o
   2   1   9      489.21      509.08      6.21 o
   3   1   9       23.95       15.72      1.44 o
   4   1   9     1127.27     1089.34     12.36 o
   5   1   9      120.64      114.98      3.60 o
   6   1   9      448.33      430.50     13.57 o
   7   1   9       50.80       53.10      7.96 o
   8   1   9      531.25      536.59     17.75 o
   9   1   9        2.28       -3.16      4.77 o
  10   1   9      125.16      139.30     10.63 o
  11   1   9      241.51      254.67     14.50 o
  12   1   9       44.59       62.68      9.38 o
 -14   2   9        3.25       10.61      7.07 o
 -13   2   9       15.01       13.98      4.87 o
 -12   2   9      232.65      258.04     10.78 o
 -11   2   9      239.42      239.87      7.52 o
 -10   2   9       37.24       40.27      2.41 o
  -9   2   9       94.40       75.29      3.11 o
  -8   2   9      160.87      158.31      4.07 o
  -7   2   9      370.33      367.70      6.32 o
  -6   2   9        0.22        0.36      1.38 o
  -5   2   9      100.37       96.54      3.21 o
  -4   2   9      141.16      129.72      3.93 o
  -3   2   9       79.48       72.59      3.05 o
  -2   2   9      763.54      745.11     10.86 o
  -1   2   9     1196.48     1060.72     11.27 o
   0   2   9     1341.49     1414.74     14.07 o
   1   2   9     1379.82     1387.10     13.91 o
   2   2   9     2163.59     2042.85     18.99 o
   3   2   9      303.14      296.79      4.61 o
   4   2   9       36.67       32.22      1.97 o
   5   2   9       32.17       29.34      2.30 o
   6   2   9     3175.47     3046.31     40.64 o
   7   2   9      216.72      217.98     14.68 o
   8   2   9       37.31       35.16      6.25 o
   9   2   9      260.50      263.70     13.13 o
  10   2   9      106.87      104.76      9.50 o
  11   2   9       16.80       20.52      6.60 o
  12   2   9       89.95      100.17     10.74 o
 -14   3   9        4.10       -6.01      6.01 o
 -13   3   9       45.02       55.88     10.26 o
 -12   3   9       58.57       50.39      5.14 o
 -11   3   9        0.44       -2.99      3.73 o
 -10   3   9       78.40       94.60      3.98 o
  -9   3   9      734.03      744.92     10.93 o
  -8   3   9      615.93      628.64      8.75 o
  -7   3   9       40.45       28.39      2.64 o
  -6   3   9       15.49       15.14      1.75 o
  -5   3   9       59.70       62.68      3.32 o
  -4   3   9      241.03      286.87      5.80 o
  -3   3   9       64.11       63.30      2.83 o
  -2   3   9       30.24       28.75      2.60 o
  -1   3   9      229.00      261.54      4.69 o
   0   3   9      247.31      271.68      4.84 o
   1   3   9      102.09      102.55      3.27 o
   2   3   9       38.72       38.04      2.08 o
   3   3   9      546.13      565.91      7.59 o
   4   3   9       80.41       75.83      2.52 o
   5   3   9        9.20        7.39      2.29 o
   6   3   9      159.83      153.11      7.51 o
   7   3   9      115.55       83.94      6.22 o
   8   3   9       14.22       13.93      5.84 o
   9   3   9        2.44        2.91      4.16 o
  10   3   9        1.61        2.55      4.87 o
  11   3   9        0.03       -4.62      4.62 o
  12   3   9        0.15       -4.79      5.12 o
 -14   4   9       38.89       58.00     11.67 o
 -13   4   9       20.58       29.71      8.84 o
 -12   4   9        1.53        6.78      3.79 o
 -11   4   9       13.58       13.12      4.95 o
 -10   4   9        0.02       -2.77      2.77 o
  -9   4   9     1253.73     1267.47     17.60 o
  -8   4   9      219.39      230.50      6.67 o
  -7   4   9      189.26      180.52      5.08 o
  -6   4   9        1.20        0.62      1.30 o
  -5   4   9        8.16        6.02      1.63 o
  -4   4   9      514.85      543.07      8.46 o
  -3   4   9       82.42       80.68      4.07 o
  -2   4   9      190.93      146.73      5.19 o
  -1   4   9     1353.87     1355.41     13.61 o
   0   4   9       67.23       64.23      2.60 o
   1   4   9     1488.22     1467.95     13.66 o
   2   4   9        6.50        6.72      1.42 o
   3   4   9      215.80      190.74      3.93 o
   4   4   9       44.50       48.29      2.24 o
   5   4   9      562.86      564.80     10.60 o
   6   4   9      220.98      204.31     17.20 o
   7   4   9       34.99       36.87      4.24 o
   8   4   9       95.98      104.70      8.71 o
   9   4   9      208.97      225.35     12.61 o
  10   4   9       11.92        9.81      5.13 o
  11   4   9       28.83       17.12      6.54 o
 -14   5   9       30.89       38.55      9.90 o
 -13   5   9       80.39       80.64     13.09 o
 -12   5   9       13.51       14.99      4.21 o
 -11   5   9       12.43        7.27      4.33 o
 -10   5   9      139.63      144.61      9.08 o
  -9   5   9      163.04      159.51      5.86 o
  -8   5   9      245.32      240.91      6.81 o
  -7   5   9      216.00      227.56      6.49 o
  -6   5   9        3.64        0.26      2.07 o
  -5   5   9       24.96       22.70      2.36 o
  -4   5   9      597.72      580.26      9.09 o
  -3   5   9        8.51        9.30      2.03 o
  -2   5   9      334.52      324.02      6.57 o
  -1   5   9      464.83      475.48      6.72 o
   0   5   9       31.62       32.90      1.94 o
   1   5   9      159.18      159.54      3.68 o
   2   5   9       38.77       32.81      2.06 o
   3   5   9       27.97       32.39      2.07 o
   4   5   9       95.58       99.42      4.00 o
   5   5   9       56.71       47.18      3.81 o
   6   5   9        8.55        6.57      2.68 o
   7   5   9       32.48       34.41      6.23 o
   8   5   9       13.95       14.91      4.52 o
   9   5   9        7.46        7.33      4.67 o
  10   5   9        6.13        6.43      5.62 o
  11   5   9       69.78       63.79     14.50 o
 -13   6   9       23.36       35.64      6.62 o
 -12   6   9        7.91        2.84     10.43 o
 -11   6   9       19.02       22.57      5.52 o
 -10   6   9       21.92       14.89      4.98 o
  -9   6   9       25.78       19.41      3.92 o
  -8   6   9       10.75        9.56      2.79 o
  -7   6   9      645.77      597.11     11.04 o
  -6   6   9      154.60      165.86      5.88 o
  -5   6   9        0.29       -2.07      2.07 o
  -4   6   9      278.64      276.00      6.99 o
  -3   6   9       87.93       92.69      7.20 o
  -2   6   9      124.93      123.25      4.84 o
  -1   6   9      409.23      406.31      8.37 o
   0   6   9      109.82       98.82      3.96 o
   1   6   9        3.23        5.67      1.75 o
   2   6   9        0.28       -1.64      1.64 o
   3   6   9      253.75      239.49      5.20 o
   4   6   9       51.22       62.12      6.06 o
   5   6   9      157.38      141.65      5.71 o
   6   6   9       42.10       41.84      4.34 o
   7   6   9       73.50       93.25      5.19 o
   8   6   9       24.02       25.04      4.32 o
   9   6   9       21.55       23.94     12.56 o
  10   6   9        2.43       -4.58      4.58 o
  11   6   9        1.40       -1.90      5.43 o
 -13   7   9        5.64        3.30      5.37 o
 -12   7   9       10.20       16.62      6.00 o
 -11   7   9        0.37       -1.53      4.62 o
 -10   7   9       45.26       51.39     13.44 o
  -9   7   9        3.05        0.65      3.31 o
  -8   7   9        0.25        2.96      2.48 o
  -7   7   9       11.35        8.89      2.90 o
  -6   7   9      331.36      313.40      8.03 o
  -5   7   9      203.43      191.63      7.47 o
  -4   7   9      411.02      391.68      8.83 o
  -3   7   9       75.73       78.89      4.95 o
  -2   7   9        7.99        6.79      3.13 o
  -1   7   9       13.21       17.13      2.94 o
   0   7   9      467.21      447.25      9.20 o
   1   7   9       64.68       65.59      3.70 o
   2   7   9      768.26      789.37     11.58 o
   3   7   9        9.51       10.02      2.36 o
   4   7   9      552.68      576.27     15.46 o
   5   7   9       47.16       52.44      5.49 o
   6   7   9       24.28       21.39      3.43 o
   7   7   9       92.22      103.88      7.40 o
   8   7   9        2.61       -1.13      3.47 o
   9   7   9       15.37       16.90      6.09 o
  10   7   9       51.36       55.04     10.79 o
 -12   8   9        0.03        3.96      5.59 o
 -11   8   9        6.76        6.89      4.98 o
 -10   8   9        7.99       15.03      5.50 o
  -9   8   9       87.89       80.39      6.13 o
  -8   8   9        3.54       -2.30      3.78 o
  -7   8   9      365.70      359.42      9.29 o
  -6   8   9       48.23       46.56      5.92 o
  -5   8   9      253.38      238.84      7.22 o
  -4   8   9       21.96       25.94      3.35 o
  -3   8   9       35.93       27.11      3.35 o
  -2   8   9       13.95       17.97      3.27 o
  -1   8   9       15.24       12.78      3.01 o
   0   8   9       62.90       56.94      4.01 o
   1   8   9      261.48      270.04      6.76 o
   2   8   9       14.02       16.99      2.86 o
   3   8   9      149.21      150.29      6.11 o
   4   8   9      209.35      181.51      8.13 o
   5   8   9       17.95        8.77      3.64 o
   6   8   9        0.88        2.18      3.42 o
   7   8   9       79.64       76.39      6.11 o
   8   8   9       30.12       29.43      6.37 o
   9   8   9       13.92       15.16      6.03 o
  10   8   9        0.80       -1.99      5.43 o
 -11   9   9        6.64        8.84      5.50 o
 -10   9   9       27.43       14.88      5.87 o
  -9   9   9        0.22        2.59      3.79 o
  -8   9   9        2.38        3.21      4.42 o
  -7   9   9        2.58        1.44      2.80 o
  -6   9   9       16.55       26.86      3.59 o
  -5   9   9        5.14        7.58      2.97 o
  -4   9   9       16.95       20.50      4.14 o
  -3   9   9       39.08       36.29      3.90 o
  -2   9   9       38.18       37.84      4.19 o
  -1   9   9       14.09        4.95      2.76 o
   0   9   9       14.57       13.49      3.16 o
   1   9   9        0.46        4.76      2.72 o
   2   9   9       31.97       23.63      3.06 o
   3   9   9      304.23      322.51      8.80 o
   4   9   9        9.66        3.45      3.68 o
   5   9   9       10.72        0.82      3.64 o
   6   9   9      159.86      178.68      8.62 o
   7   9   9        0.04       -3.33      3.33 o
   8   9   9       16.45       27.07      6.37 o
   9   9   9        0.76       -4.97      4.97 o
 -11  10   9        5.28        3.54      8.49 o
 -10  10   9       33.26       35.25     11.49 o
  -9  10   9       12.14        9.05      5.62 o
  -8  10   9        6.99        9.67      4.14 o
  -7  10   9        9.74       -2.19      2.77 o
  -6  10   9       21.59       25.15      3.70 o
  -5  10   9      181.95      188.60      7.21 o
  -4  10   9        1.96        4.19      3.08 o
  -3  10   9      115.81      121.52      5.76 o
  -2  10   9      137.99      131.39      6.01 o
  -1  10   9       68.87       63.34      8.47 o
   0  10   9       15.48       19.48      5.00 o
   1  10   9       32.95       36.00      3.88 o
   2  10   9        3.60        8.08      3.47 o
   3  10   9       32.43       27.31      4.74 o
   4  10   9      135.09      135.72      7.75 o
   5  10   9       26.53       22.15      4.87 o
   6  10   9        0.12       -3.73      3.73 o
   7  10   9        7.74        8.98      5.97 o
   8  10   9       11.87        2.19      8.49 o
 -10  11   9        0.83       -3.54      7.43 o
  -9  11   9       38.86       46.91      7.87 o
  -8  11   9       20.42       31.26      5.56 o
  -7  11   9        0.48        2.44      3.99 o
  -6  11   9       61.85       77.16      5.45 o
  -5  11   9       88.72       87.18      5.51 o
  -4  11   9       17.25       10.62      6.68 o
  -3  11   9      196.21      202.88      7.72 o
  -2  11   9        7.18        9.48      3.39 o
  -1  11   9        0.04        1.67      2.97 o
   0  11   9       18.46       19.05      3.66 o
   1  11   9        6.08        7.61      3.16 o
   2  11   9       58.11       56.40      5.56 o
   3  11   9       12.18        6.67      5.01 o
   4  11   9        0.23       -4.48      8.28 o
   5  11   9        0.21       -4.08      4.08 o
   6  11   9        4.87        1.29      6.22 o
   7  11   9        0.15       -4.47      4.48 o
  -8  12   9        2.77        6.01      5.75 o
  -7  12   9        3.11       -0.67      7.76 o
  -6  12   9        0.00       -3.29      3.29 o
  -5  12   9        1.20        2.43      3.44 o
  -4  12   9        2.51        2.36      4.59 o
  -3  12   9        4.47        6.35      3.56 o
  -2  12   9        1.82        4.06      3.39 o
  -1  12   9       32.60       36.35      4.59 o
   0  12   9        9.63       12.81      3.70 o
   1  12   9        1.83        0.25      3.74 o
   2  12   9       29.22       28.04      5.11 o
   3  12   9        2.16       -2.67      4.83 o
   4  12   9       27.86       48.69      7.62 o
   5  12   9        1.44        6.31      4.68 o
   6  12   9       13.79       14.70     12.20 o
  -7  13   9        3.57       15.56      9.20 o
  -6  13   9       24.34       22.10      6.75 o
  -5  13   9       11.37       12.20      6.69 o
  -4  13   9        9.93       15.74      4.13 o
  -3  13   9        1.54       -2.57      3.38 o
  -2  13   9       60.29       61.76      6.38 o
  -1  13   9        5.16        2.33      3.49 o
   0  13   9        3.76        5.03      3.81 o
   1  13   9       17.86       16.47      6.29 o
   2  13   9        4.01        3.48      5.34 o
   3  13   9        9.97        6.01      8.49 o
   4  13   9        0.14        7.78      8.13 o
  -4  14   9       17.09       12.73      6.50 o
  -3  14   9        0.69        3.23      4.02 o
  -2  14   9       19.43       20.17      4.64 o
  -1  14   9       58.01       70.83      7.12 o
   0  14   9        0.33        6.74      5.87 o
   1  14   9       17.06       16.53     11.67 o
 -14   0  10       28.30       24.05      8.13 o
 -13   0  10       79.87       62.60      9.90 o
 -12   0  10       31.67        9.55      6.01 o
 -11   0  10      352.36      358.31      7.71 o
 -10   0  10      184.11      167.08      5.27 o
  -9   0  10      432.25      440.80      9.09 o
  -8   0  10      149.94      142.17      6.92 o
  -7   0  10      117.93      108.93      5.12 o
  -6   0  10      167.97      189.76      6.34 o
  -5   0  10      179.25      174.36      8.33 o
  -4   0  10     2785.03     2917.12     37.06 o
  -3   0  10     1180.60     1227.83     18.49 o
  -2   0  10     2957.84     3095.53     38.43 o
  -1   0  10      453.39      428.37      7.84 o
   0   0  10       33.30       36.86      2.52 o
   1   0  10       72.75       89.21      3.60 o
   2   0  10      754.81      812.77     15.58 o
   3   0  10      153.94      164.11      6.86 o
   4   0  10      358.95      360.97      8.20 o
   5   0  10      124.04      126.18      6.47 o
   6   0  10       21.69       23.34      6.72 o
   7   0  10      154.62      131.56     12.73 o
   8   0  10       90.85      110.34     12.38 o
   9   0  10       78.67       78.16     12.02 o
  10   0  10        8.62       -1.41      7.07 o
  11   0  10       38.86       61.89     13.09 o
 -14   1  10       35.91       51.99     10.26 o
 -13   1  10        2.04        2.12      4.00 o
 -12   1  10       40.53       38.24      4.46 o
 -11   1  10       26.15       27.16      2.13 o
 -10   1  10       28.84       31.82      2.35 o
  -9   1  10        6.54       11.89      2.03 o
  -8   1  10       13.74       16.31      2.19 o
  -7   1  10       14.33       10.56      2.08 o
  -6   1  10        7.94       14.18      2.06 o
  -5   1  10        0.59        0.72      1.51 o
  -4   1  10        9.94       12.46      1.98 o
  -3   1  10        0.22       -1.27      1.27 o
  -2   1  10      487.15      527.78      8.05 o
  -1   1  10        0.81        3.01      1.06 o
   0   1  10      292.21      287.17      4.69 o
   1   1  10      229.37      228.03      4.16 o
   2   1  10      381.87      359.21      5.25 o
   3   1  10       11.04       15.26      1.65 o
   4   1  10      270.47      264.35      4.89 o
   5   1  10      155.71      174.53      5.32 o
   6   1  10       60.65       51.66      4.20 o
   7   1  10      182.74      203.34     10.88 o
   8   1  10       62.89       70.14      7.74 o
   9   1  10        1.59        1.01      4.33 o
  10   1  10       17.34       23.45      6.37 o
  11   1  10       50.16       65.58      9.00 o
 -14   2  10       13.80       14.50      8.13 o
 -13   2  10       21.65       23.34      8.13 o
 -12   2  10        4.25        4.59      3.58 o
 -11   2  10      172.35      170.15      5.75 o
 -10   2  10      117.76      122.85      3.90 o
  -9   2  10        2.36        1.95      1.78 o
  -8   2  10       45.78       50.64      2.91 o
  -7   2  10       35.54       38.01      2.56 o
  -6   2  10       12.78       15.85      2.47 o
  -5   2  10       10.63       11.24      2.08 o
  -4   2  10      475.68      486.27      8.38 o
  -3   2  10      439.46      427.64      7.31 o
  -2   2  10      370.65      341.97      7.05 o
  -1   2  10      101.30      116.78      3.41 o
   0   2  10      382.16      348.16      5.72 o
   1   2  10        2.32        2.80      1.36 o
   2   2  10       68.72       60.63      2.31 o
   3   2  10        1.33        0.25      1.16 o
   4   2  10      499.38      493.94      7.73 o
   5   2  10      135.43      128.33      5.81 o
   6   2  10      349.13      332.27      9.41 o
   7   2  10      373.82      331.12     13.75 o
   8   2  10      208.28      212.54     24.40 o
   9   2  10       14.89       10.83      8.31 o
  10   2  10       10.39       10.35      5.66 o
  11   2  10       29.66       37.98      7.87 o
 -14   3  10        2.77       -2.48      6.01 o
 -13   3  10        0.76        0.35      5.66 o
 -12   3  10        1.50        5.20      3.58 o
 -11   3  10        1.11        1.30      4.53 o
 -10   3  10      490.41      497.92     10.06 o
  -9   3  10       17.16       24.85      4.71 o
  -8   3  10       12.53       14.11      2.07 o
  -7   3  10        1.85       -0.25      1.51 o
  -6   3  10        3.53        3.68      1.66 o
  -5   3  10      276.83      245.78      5.66 o
  -4   3  10      116.57      117.40      3.91 o
  -3   3  10      274.36      262.08      5.61 o
  -2   3  10      136.21      116.98      4.21 o
  -1   3  10        2.13       -0.38      1.34 o
   0   3  10      390.59      401.58      6.27 o
   1   3  10        5.56        7.20      1.52 o
   2   3  10     1421.82     1436.29     14.82 o
   3   3  10      128.27      109.36      3.15 o
   4   3  10      169.53      165.86      3.77 o
   5   3  10       21.13       21.34      3.40 o
   6   3  10        1.13       -0.65      2.65 o
   7   3  10       22.30       20.75      3.63 o
   8   3  10        8.01        4.35      4.24 o
   9   3  10        2.73        1.07      4.37 o
  10   3  10        0.00       -2.83      6.37 o
  11   3  10        9.11       13.34      6.34 o
 -14   4  10       12.49       24.40      8.84 o
 -13   4  10        0.54       -3.89      5.30 o
 -12   4  10        4.28        4.71      3.63 o
 -11   4  10       16.50       19.82      5.23 o
 -10   4  10       33.43       21.43      4.05 o
  -9   4  10      543.84      548.59     10.59 o
  -8   4  10      136.25      122.51      4.55 o
  -7   4  10      145.81      134.47      4.67 o
  -6   4  10      153.87      139.98      4.63 o
  -5   4  10       76.83       76.40      3.51 o
  -4   4  10      601.39      629.78      9.62 o
  -3   4  10       12.55       15.63      2.07 o
  -2   4  10      888.17      893.32     11.75 o
  -1   4  10       16.64       16.75      1.88 o
   0   4  10      249.47      254.55      4.62 o
   1   4  10     1410.43     1412.49     13.58 o
   2   4  10       70.55       61.76      2.54 o
   3   4  10       71.22       75.75      2.73 o
   4   4  10      139.58      134.92      3.91 o
   5   4  10       11.55       14.23      2.75 o
   6   4  10      102.46      111.93      7.05 o
   7   4  10        4.35       -0.20      3.45 o
   8   4  10       96.14      101.64      8.88 o
   9   4  10        0.04       -4.37      4.37 o
  10   4  10       91.08       87.18     14.68 o
  11   4  10        0.25       -4.56      6.01 o
 -13   5  10        2.68       10.35      5.12 o
 -12   5  10       20.18       18.39      5.84 o
 -11   5  10        0.05       -1.06      3.99 o
 -10   5  10        0.01        2.14      3.23 o
  -9   5  10      248.96      247.81      7.25 o
  -8   5  10        2.04        2.07      2.42 o
  -7   5  10      330.56      359.54      8.61 o
  -6   5  10      146.94      136.60      4.69 o
  -5   5  10       23.71       34.54      2.82 o
  -4   5  10      537.28      529.48      8.87 o
  -3   5  10        9.08        6.82      1.96 o
  -2   5  10        6.05        7.42      2.19 o
  -1   5  10      500.88      503.21      9.34 o
   0   5  10       69.31       72.24      2.73 o
   1   5  10      180.03      158.04      3.89 o
   2   5  10       76.91       70.72      2.72 o
   3   5  10      188.38      175.73      4.16 o
   4   5  10      544.65      514.10     10.31 o
   5   5  10      126.71      129.90      5.59 o
   6   5  10       96.90       93.03      4.83 o
   7   5  10      106.71       92.48      5.97 o
   8   5  10        3.05        3.46      4.42 o
   9   5  10       31.57       45.16      7.24 o
  10   5  10      159.40      163.62     12.11 o
  11   5  10      109.38      111.35     12.20 o
 -13   6  10       59.16       79.49      8.50 o
 -12   6  10       10.19        9.97      5.18 o
 -11   6  10        0.07       -0.58      4.58 o
 -10   6  10        0.04        2.10      3.25 o
  -9   6  10      254.87      256.81     11.13 o
  -8   6  10        5.93       12.74      3.06 o
  -7   6  10        6.44        3.06      2.50 o
  -6   6  10        0.57       -2.10      2.10 o
  -5   6  10        5.69        4.03      3.22 o
  -4   6  10      338.11      322.55      8.17 o
  -3   6  10        0.03       -3.19      3.19 o
  -2   6  10      168.08      169.10      5.14 o
  -1   6  10       11.80       18.16      2.44 o
   0   6  10        0.52        0.95      1.76 o
   1   6  10      597.96      573.69      8.50 o
   2   6  10      650.93      644.84     11.55 o
   3   6  10       11.48       12.24      2.23 o
   4   6  10       94.57      107.21      7.26 o
   5   6  10        3.50        5.23      3.73 o
   6   6  10        1.33        0.74      2.60 o
   7   6  10        2.26        4.94      3.33 o
   8   6  10        2.76       -0.13      4.50 o
   9   6  10       15.77        3.51      6.37 o
  10   6  10        2.94        6.54      5.50 o
 -12   7  10       11.27       14.10      5.74 o
 -11   7  10        9.73       16.01      5.43 o
 -10   7  10        7.18        7.74      8.31 o
  -9   7  10        5.42        7.84      3.84 o
  -8   7  10       95.07      106.57      5.23 o
  -7   7  10      505.33      502.97     10.59 o
  -6   7  10        9.93        7.07      2.80 o
  -5   7  10        0.23       -1.11      2.32 o
  -4   7  10       25.49       25.59      3.84 o
  -3   7  10      277.39      259.37      7.29 o
  -2   7  10     1793.83     1701.21     22.20 o
  -1   7  10      257.94      267.38      7.35 o
   0   7  10      243.52      241.79      7.35 o
   1   7  10       82.29       81.36      4.02 o
   2   7  10        5.87        7.82      2.87 o
   3   7  10       18.87       26.64      3.52 o
   4   7  10      255.42      252.61      9.05 o
   5   7  10       27.83       35.07      4.64 o
   6   7  10       53.26       51.74      7.08 o
   7   7  10       27.47       37.44      5.01 o
   8   7  10      116.50      124.94      7.64 o
   9   7  10       14.34       13.79      6.00 o
  10   7  10       69.03       84.53     19.45 o
 -12   8  10       19.10       23.50      8.31 o
 -11   8  10       36.53       43.67      7.24 o
 -10   8  10       78.10      104.51      8.62 o
  -9   8  10        9.26       10.76      4.04 o
  -8   8  10        0.20       -1.38      2.66 o
  -7   8  10        0.26        1.91      2.75 o
  -6   8  10       58.19       66.31      4.51 o
  -5   8  10      239.58      249.65      7.48 o
  -4   8  10       44.80       42.93      3.91 o
  -3   8  10        3.55        0.28      2.62 o
  -2   8  10     1010.93      957.81     15.31 o
  -1   8  10      282.91      257.24      7.54 o
   0   8  10      229.53      227.49      6.90 o
   1   8  10       18.03       20.69      2.92 o
   2   8  10       68.77       66.21      3.86 o
   3   8  10       17.07        5.44      2.98 o
   4   8  10      520.71      480.58     17.41 o
   5   8  10        0.10       -3.19      3.19 o
   6   8  10       45.16       46.61      5.41 o
   7   8  10       55.96       59.03      5.88 o
   8   8  10      245.11      271.32     13.09 o
   9   8  10       23.36       16.98      9.90 o
 -11   9  10       12.56       22.52      6.60 o
 -10   9  10        0.51        2.42      7.96 o
  -9   9  10        0.02       -3.78      4.14 o
  -8   9  10        9.88       13.12      4.22 o
  -7   9  10      145.80      149.32      6.42 o
  -6   9  10      189.82      197.27      7.18 o
  -5   9  10      221.09      206.32      7.32 o
  -4   9  10       67.99       60.83      5.46 o
  -3   9  10       33.74       34.77      3.87 o
  -2   9  10        2.91        4.63      4.60 o
  -1   9  10       25.44       17.43      3.44 o
   0   9  10        2.88        1.98      2.73 o
   1   9  10        1.00        0.14      2.55 o
   2   9  10       46.49       42.24      3.68 o
   3   9  10        8.70       -0.47      3.42 o
   4   9  10        3.90        2.28      3.87 o
   5   9  10        2.40        3.62      3.79 o
   6   9  10       40.46       45.10      5.74 o
   7   9  10       57.01       72.61      6.56 o
   8   9  10        0.45       -4.57      5.66 o
 -10  10  10       12.83       11.32      8.84 o
  -9  10  10       51.96       75.22      8.56 o
  -8  10  10       22.44       19.74      4.81 o
  -7  10  10       12.22        1.28      3.73 o
  -6  10  10       42.37       61.70      7.70 o
  -5  10  10       81.17       76.85      5.92 o
  -4  10  10      105.51       94.50      5.50 o
  -3  10  10       23.62       26.27      3.86 o
  -2  10  10       69.74       69.28      5.46 o
  -1  10  10       12.29        5.89      3.08 o
   0  10  10        1.09        2.01      2.86 o
   1  10  10       27.93       30.44      4.39 o
   2  10  10        7.82       11.55      4.72 o
   3  10  10       20.85       20.62      6.64 o
   4  10  10        2.05        1.12      4.00 o
   5  10  10       35.05       47.43      5.88 o
   6  10  10        0.88       -4.80      4.80 o
   7  10  10        6.19       -1.68      4.44 o
  -9  11  10       10.93       13.09      9.55 o
  -8  11  10        3.40        2.20      7.15 o
  -7  11  10       26.22       31.63      5.48 o
  -6  11  10       13.55        7.34      3.67 o
  -5  11  10       14.31        5.45      3.45 o
  -4  11  10       27.32       15.74      4.08 o
  -3  11  10       27.36       28.62      4.18 o
  -2  11  10        3.05        0.84      3.08 o
  -1  11  10       70.60       76.02      5.23 o
   0  11  10        0.37       -2.11      2.99 o
   1  11  10        3.71        3.46      3.19 o
   2  11  10        2.60        0.21      3.60 o
   3  11  10       15.79       12.73      5.84 o
   4  11  10        1.09       -2.61      4.04 o
   5  11  10       19.00       18.97      5.36 o
   6  11  10      168.55      171.81     12.94 o
  -8  12  10        3.15       -3.22      5.23 o
  -7  12  10        0.05       -5.12      5.12 o
  -6  12  10       18.06       10.39      3.84 o
  -5  12  10       46.59       43.03      4.76 o
  -4  12  10        0.26       -2.41      3.26 o
  -3  12  10        3.17        5.29      3.49 o
  -2  12  10       27.51       36.09      4.64 o
  -1  12  10        1.95        8.23      3.56 o
   0  12  10        6.53        4.98      3.47 o
   1  12  10       42.69       47.70      7.41 o
   2  12  10        6.92        0.18      5.00 o
   3  12  10        1.24        4.60      5.75 o
   4  12  10       60.17       54.61      7.87 o
   5  12  10       12.90        2.29      6.12 o
  -6  13  10        0.13        8.97      6.37 o
  -5  13  10        7.57       -0.97      5.44 o
  -4  13  10       18.49       27.59      4.66 o
  -3  13  10        8.49        6.22      3.81 o
  -2  13  10        1.61       -2.05      3.68 o
  -1  13  10       19.65       15.75      4.19 o
   0  13  10        9.46        8.73      5.44 o
   1  13  10        0.09       -3.81      3.81 o
   2  13  10        1.92        0.35      7.43 o
   3  13  10       18.44       41.38     11.67 o
 -14   1  11       11.67        8.49      7.07 o
 -13   1  11       31.62       21.93      7.78 o
 -12   1  11        3.03        4.61      2.32 o
 -11   1  11        4.59        3.17      1.64 o
 -10   1  11      128.76      120.37      3.84 o
  -9   1  11       14.03       21.96      2.58 o
  -8   1  11      125.48      128.30      4.24 o
  -7   1  11       42.26       34.29      2.86 o
  -6   1  11       32.81       44.93      3.08 o
  -5   1  11      175.49      178.36      4.98 o
  -4   1  11      668.16      667.58      9.93 o
  -3   1  11       85.87       69.25      3.21 o
  -2   1  11     1090.75     1111.58     12.40 o
  -1   1  11      726.42      678.92     10.32 o
   0   1  11     1936.20     1938.07     17.37 o
   1   1  11      773.16      753.57      8.72 o
   2   1  11     1773.26     1712.25     15.77 o
   3   1  11     1099.40     1100.10     13.53 o
   4   1  11       29.19       32.14      2.18 o
   5   1  11        3.71        5.36      2.23 o
   6   1  11     1543.32     1480.63     52.17 o
   7   1  11       10.00        5.11      6.37 o
   8   1  11        1.99        1.77      7.43 o
   9   1  11       99.75      121.77     10.24 o
  10   1  11       67.73       66.75     10.26 o
  11   1  11        0.98        0.60      5.99 o
 -14   2  11       41.57       61.54     11.32 o
 -13   2  11      113.98      109.28     12.73 o
 -12   2  11        0.86       -0.77      3.23 o
 -11   2  11       11.07        4.80      2.06 o
 -10   2  11        7.87       15.69      2.33 o
  -9   2  11      470.77      481.00      7.90 o
  -8   2  11       49.04       64.72      3.34 o
  -7   2  11      689.21      702.64     14.58 o
  -6   2  11       43.10       35.30      2.62 o
  -5   2  11      188.53      182.83      5.14 o
  -4   2  11      256.51      252.92      5.89 o
  -3   2  11      428.64      421.49      7.56 o
  -2   2  11      258.75      308.56      6.94 o
  -1   2  11      221.42      203.23      6.43 o
   0   2  11     2620.64     2589.11     26.14 o
   1   2  11        0.52        0.24      1.34 o
   2   2  11      286.30      299.91      5.09 o
   3   2  11        6.37        2.80      1.43 o
   4   2  11      723.31      680.85      8.94 o
   5   2  11      885.14      882.82     13.87 o
   6   2  11      440.85      438.09     11.34 o
   7   2  11       41.22       24.29      5.74 o
   8   2  11      158.71      157.60     10.63 o
   9   2  11       16.73       19.10      6.00 o
  10   2  11       55.86       59.94      8.62 o
  11   2  11      281.95      350.37     31.30 o
 -14   3  11        0.04        6.72      7.43 o
 -13   3  11        8.42        1.77      6.37 o
 -12   3  11        0.18       -0.07      3.47 o
 -11   3  11        6.97       11.85      3.73 o
 -10   3  11       72.49       78.24      4.14 o
  -9   3  11        0.07       -2.80      3.11 o
  -8   3  11      232.22      216.28      5.90 o
  -7   3  11        2.35        1.51      1.97 o
  -6   3  11      198.68      186.25      5.31 o
  -5   3  11      112.87      119.65      4.18 o
  -4   3  11        9.93        7.35      2.02 o
  -3   3  11      155.30      157.06      5.21 o
  -2   3  11      151.17      138.35      5.36 o
  -1   3  11       63.86       79.27      3.06 o
   0   3  11       34.43       31.94      2.29 o
   1   3  11       45.35       42.89      3.45 o
   2   3  11        3.88        5.49      1.64 o
   3   3  11       12.70       17.44      1.85 o
   4   3  11        0.22        1.79      1.85 o
   5   3  11        0.59        0.31      2.91 o
   6   3  11       62.64       56.63      4.88 o
   7   3  11       10.92       -0.58      4.23 o
   8   3  11        3.64        0.12      4.23 o
   9   3  11        0.64        0.53      4.50 o
  10   3  11        1.13       -4.95      4.95 o
  11   3  11       92.13      101.19     10.88 o
 -13   4  11       25.36       39.35     20.34 o
 -12   4  11       27.72       37.15     15.03 o
 -11   4  11       61.61       69.88      5.60 o
 -10   4  11        0.02       -2.77      3.52 o
  -9   4  11        1.09        2.22      2.43 o
  -8   4  11       70.89       70.81      3.81 o
  -7   4  11       41.58       41.75      3.18 o
  -6   4  11      190.29      191.00      8.38 o
  -5   4  11      146.22      127.53      4.48 o
  -4   4  11      504.79      506.12      9.09 o
  -3   4  11      559.58      559.07      9.63 o
  -2   4  11       53.33       52.53      3.07 o
  -1   4  11      100.12       90.77      3.25 o
   0   4  11       39.40       37.83      2.21 o
   1   4  11     1592.73     1526.56     14.70 o
   2   4  11      126.69      119.85      3.56 o
   3   4  11       10.57        6.10      1.72 o
   4   4  11      715.71      777.65     13.21 o
   5   4  11      233.23      257.69      7.35 o
   6   4  11       54.80       52.68      4.88 o
   7   4  11       71.17       78.34      5.76 o
   8   4  11      113.76      129.31     15.91 o
   9   4  11       63.65       62.17      8.35 o
  10   4  11       11.16        0.92     13.26 o
 -13   5  11        1.38        8.74      4.59 o
 -12   5  11       49.57       56.55      7.22 o
 -11   5  11       78.78       75.54      7.60 o
 -10   5  11        1.71        0.66      3.19 o
  -9   5  11        0.11       -0.70      2.46 o
  -8   5  11      119.11       92.81      5.31 o
  -7   5  11       30.85       24.99      3.97 o
  -6   5  11       42.25       44.13      3.22 o
  -5   5  11       46.39       36.19      3.00 o
  -4   5  11       97.42       98.58      4.11 o
  -3   5  11      190.90      185.64      5.32 o
  -2   5  11      111.10      111.37      4.25 o
  -1   5  11     1009.43      973.45     15.62 o
   0   5  11       48.16       49.97      3.86 o
   1   5  11      206.45      187.58      4.38 o
   2   5  11       15.67       19.52      2.13 o
   3   5  11     2128.38     2040.33     18.62 o
   4   5  11        3.41        1.10      2.50 o
   5   5  11        0.18        3.06      2.81 o
   6   5  11       95.18      105.78      5.28 o
   7   5  11       54.21       59.79      5.36 o
   8   5  11      138.64      158.42     10.93 o
   9   5  11       69.57       78.11      8.99 o
  10   5  11       18.50       26.92      7.30 o
 -13   6  11        0.56        1.02      4.21 o
 -12   6  11        0.89       -4.73      4.73 o
 -11   6  11       17.40       20.02      5.59 o
 -10   6  11        6.18       -0.81      4.31 o
  -9   6  11       43.03       41.07      3.98 o
  -8   6  11        0.22        1.60      2.68 o
  -7   6  11      371.54      372.71     10.11 o
  -6   6  11       72.55       61.34      5.05 o
  -5   6  11        0.10       -2.15      2.15 o
  -4   6  11      115.93      101.59      4.62 o
  -3   6  11       73.35       67.64      4.11 o
  -2   6  11      111.22      124.32      4.68 o
  -1   6  11      751.57      720.81     10.96 o
   0   6  11      730.94      703.26      9.96 o
   1   6  11       57.44       54.31      3.56 o
   2   6  11      152.42      135.07      6.22 o
   3   6  11       21.96       19.76      2.80 o
   4   6  11       67.78       58.30      4.15 o
   5   6  11       30.81       21.35      3.40 o
   6   6  11       13.14        3.46      2.97 o
   7   6  11        1.37        3.95      3.60 o
   8   6  11       32.93       39.39      6.99 o
   9   6  11       17.25       13.15      6.34 o
  10   6  11        0.41       -5.30      5.52 o
 -12   7  11       16.49       14.35      5.84 o
 -11   7  11        7.80        7.43      5.50 o
 -10   7  11        9.09        8.18      4.24 o
  -9   7  11       46.17       36.62      4.95 o
  -8   7  11        8.30        2.75      2.76 o
  -7   7  11       21.89       27.66      3.54 o
  -6   7  11       23.08       23.02      3.51 o
  -5   7  11        0.24       -2.77      3.37 o
  -4   7  11        2.13       -0.45      2.48 o
  -3   7  11       96.30       90.39      7.61 o
  -2   7  11       32.45       39.48      3.93 o
  -1   7  11        1.34        1.05      3.21 o
   0   7  11       29.47       28.08      3.62 o
   1   7  11        8.35        9.62      2.61 o
   2   7  11       30.95       34.72      3.21 o
   3   7  11        1.95        4.11      2.79 o
   4   7  11        7.94        9.84      4.24 o
   5   7  11      142.87      159.20      7.79 o
   6   7  11      192.77      210.31      8.91 o
   7   7  11        5.44        9.60      4.93 o
   8   7  11        1.46       -1.77      7.78 o
   9   7  11       49.89       74.62     13.79 o
 -12   8  11       20.67       31.48     10.61 o
 -11   8  11       23.01       21.75      6.90 o
 -10   8  11        0.00       11.14      5.25 o
  -9   8  11        1.14       -2.97      3.53 o
  -8   8  11       23.97       16.68      3.47 o
  -7   8  11       59.99       65.20      7.76 o
  -6   8  11       52.91       48.67      4.31 o
  -5   8  11       74.82       79.60      5.72 o
  -4   8  11       53.56       49.37      4.19 o
  -3   8  11        0.09       -2.43      2.51 o
  -2   8  11       69.51       56.06      4.23 o
  -1   8  11      118.75      100.51      5.16 o
   0   8  11       18.13       20.50      3.33 o
   1   8  11      235.06      234.73      6.59 o
   2   8  11       20.88       18.14      3.33 o
   3   8  11        1.54        0.26      3.28 o
   4   8  11       32.06       42.88      5.14 o
   5   8  11       37.85       25.28      4.76 o
   6   8  11      106.55      116.27     10.82 o
   7   8  11        1.53       -0.57      4.95 o
   8   8  11       16.45       21.66      6.37 o
 -11   9  11       21.05       21.57      9.20 o
 -10   9  11        4.03        4.22      7.60 o
  -9   9  11        1.45       -5.18      5.18 o
  -8   9  11       19.40       15.97      3.61 o
  -7   9  11        6.55        1.14      3.06 o
  -6   9  11       18.07       18.17      3.67 o
  -5   9  11        8.31        2.64      2.83 o
  -4   9  11       13.81       12.78      4.86 o
  -3   9  11        3.17       -1.69      2.73 o
  -2   9  11        0.23        1.49      2.81 o
  -1   9  11       44.28       41.49      4.09 o
   0   9  11        8.33        5.34      2.82 o
   1   9  11        1.54        1.39      2.61 o
   2   9  11       10.20        9.66      3.22 o
   3   9  11       10.06        6.69      3.95 o
   4   9  11       42.38       58.65     10.32 o
   5   9  11       51.63       35.41      5.34 o
   6   9  11       14.50        7.96      4.60 o
   7   9  11       95.61       87.15     13.09 o
   8   9  11       48.87       55.90      8.30 o
 -10  10  11        5.12        1.06      7.78 o
  -9  10  11        1.16       -1.06      4.34 o
  -8  10  11        0.22        1.87      4.28 o
  -7  10  11        0.34       -1.65      4.66 o
  -6  10  11       79.78       80.99      5.39 o
  -5  10  11       55.87       47.02      4.85 o
  -4  10  11       77.15       71.68      5.19 o
  -3  10  11        0.03        1.32      3.06 o
  -2  10  11       53.30       47.89      4.64 o
  -1  10  11       16.50       12.80      3.44 o
   0  10  11        6.80        6.69      3.67 o
   1  10  11       48.88       50.08      4.45 o
   2  10  11       34.84       31.95      4.72 o
   3  10  11        2.68        2.41      3.84 o
   4  10  11        2.15        1.60      4.88 o
   5  10  11        5.73        4.05      4.54 o
   6  10  11       15.03       13.72      5.07 o
   7  10  11      105.61      136.78     10.36 o
  -9  11  11        0.02       18.39      9.90 o
  -8  11  11        5.69        4.47      5.99 o
  -7  11  11       22.18       24.82      5.56 o
  -6  11  11        6.85        2.31      3.47 o
  -5  11  11        0.01        1.71      3.50 o
  -4  11  11        0.19        1.39      3.30 o
  -3  11  11        0.22       -2.94      2.94 o
  -2  11  11       10.67        9.94      3.71 o
  -1  11  11       39.67       36.53      4.48 o
   0  11  11       66.35       82.20     10.41 o
   1  11  11        3.98        9.25      4.03 o
   2  11  11        4.51       -0.34      4.73 o
   3  11  11        0.05       -0.78      5.30 o
   4  11  11       33.20       24.59      5.57 o
   5  11  11        0.90       -2.17      5.76 o
   6  11  11        0.00       -3.89      7.07 o
  -7  12  11       17.43       19.46      6.99 o
  -6  12  11        1.03       -3.45      3.49 o
  -5  12  11        0.03       10.77      4.24 o
  -4  12  11       13.18        6.17      3.89 o
  -3  12  11        0.45        3.55      3.52 o
  -2  12  11       12.19        1.89      3.73 o
  -1  12  11        0.76       -2.13      3.33 o
   0  12  11        5.13        0.61      3.38 o
   1  12  11        7.59       10.15      4.40 o
   2  12  11        0.04       -6.76     11.49 o
   3  12  11       25.84       20.16      9.20 o
   4  12  11        0.69        7.07      8.84 o
  -5  13  11       92.87       93.72      7.70 o
  -4  13  11       49.57       53.72      5.69 o
  -3  13  11       14.49       17.96      4.39 o
  -2  13  11       24.06       26.71      4.95 o
  -1  13  11        3.81       -1.05      3.62 o
   0  13  11       17.68       22.93     12.38 o
   1  13  11        0.06        7.16      5.78 o
   2  13  11        1.33       -7.07      7.78 o
 -13   0  12       24.82       16.62      7.43 o
 -12   0  12        2.04       -0.56      2.78 o
 -11   0  12        8.86        6.35      2.50 o
 -10   0  12       39.44       44.65      4.02 o
  -9   0  12      266.76      304.65      8.08 o
  -8   0  12      175.69      155.05      6.72 o
  -7   0  12        0.36       -0.45      2.50 o
  -6   0  12        6.78        4.21      2.40 o
  -5   0  12       52.88       36.58      3.75 o
  -4   0  12      289.94      266.79     12.12 o
  -3   0  12       13.31       16.54      2.80 o
  -2   0  12     1148.31     1060.04     21.95 o
  -1   0  12     1138.25     1022.36     14.70 o
   0   0  12      962.67      892.24     13.46 o
   1   0  12     2234.56     2184.81     27.09 o
   2   0  12      365.69      409.01      9.44 o
   3   0  12      171.50      176.28      7.79 o
   4   0  12       23.91       29.96      3.36 o
   5   0  12      880.51      788.73     45.09 o
   6   0  12      131.51      128.03     12.73 o
   7   0  12       28.38       35.01      9.20 o
   8   0  12        6.31        6.01      7.07 o
   9   0  12       13.33       27.94      9.20 o
  10   0  12       25.06       12.02      8.84 o
 -14   1  12        1.33        1.06      6.72 o
 -13   1  12        9.16        1.41      5.66 o
 -12   1  12       11.09        7.19      2.50 o
 -11   1  12       10.11       13.35      2.10 o
 -10   1  12      333.85      323.15      5.64 o
  -9   1  12      232.42      259.84      5.88 o
  -8   1  12       64.52       73.04      3.56 o
  -7   1  12        6.32       -0.21      1.86 o
  -6   1  12       10.07        3.18      1.84 o
  -5   1  12      112.00       94.05      7.11 o
  -4   1  12      171.91      193.06      5.26 o
  -3   1  12      293.65      321.51      6.09 o
  -2   1  12        8.31        5.47      1.71 o
  -1   1  12       25.64       32.03      2.57 o
   0   1  12      134.04      149.13      3.87 o
   1   1  12      790.97      775.78      9.20 o
   2   1  12      167.29      171.04      4.04 o
   3   1  12       13.60       11.15      2.50 o
   4   1  12      174.84      166.53      4.85 o
   5   1  12      240.74      221.97     11.72 o
   6   1  12        1.98       -3.18      4.00 o
   7   1  12       62.34       68.85      7.96 o
   8   1  12        5.60        3.90      5.09 o
   9   1  12        0.50        4.48      5.37 o
  10   1  12        4.91        0.99      6.90 o
 -14   2  12        1.16        5.30      7.07 o
 -13   2  12        0.97        3.54      6.01 o
 -12   2  12        5.17        2.49      5.00 o
 -11   2  12       21.45       20.31      2.72 o
 -10   2  12      140.49      134.11      4.79 o
  -9   2  12       81.38       81.52      3.90 o
  -8   2  12       80.95       79.52      3.93 o
  -7   2  12      564.74      565.00      8.86 o
  -6   2  12       71.77       68.63      3.69 o
  -5   2  12      135.90      141.43      5.95 o
  -4   2  12      164.71      140.67      4.60 o
  -3   2  12       57.81       49.64      4.84 o
  -2   2  12       53.08       58.17      3.48 o
  -1   2  12      187.75      193.31      4.66 o
   0   2  12       34.64       31.63      2.35 o
   1   2  12      101.69       92.07      3.13 o
   2   2  12       19.51       20.78      1.95 o
   3   2  12       99.18       90.30      4.10 o
   4   2  12        0.18       -0.02      1.80 o
   5   2  12      100.15       93.85      5.56 o
   6   2  12        0.43       -2.69      2.69 o
   7   2  12       35.97       31.82      6.24 o
   8   2  12        0.90        1.80      4.62 o
   9   2  12       61.12       55.23      8.10 o
  10   2  12        7.46        7.18      6.19 o
 -13   3  12       11.16        1.96      6.37 o
 -12   3  12        0.53       -1.99      5.48 o
 -11   3  12        0.00       -1.74      3.11 o
 -10   3  12      226.17      212.54      6.29 o
  -9   3  12        6.47        1.55      2.30 o
  -8   3  12       82.43       68.02      3.89 o
  -7   3  12      257.57      242.22      6.36 o
  -6   3  12       55.19       56.58      3.85 o
  -5   3  12      146.80      154.13      4.93 o
  -4   3  12      276.49      266.26      6.29 o
  -3   3  12      159.62      133.36      5.96 o
  -2   3  12      423.19      395.88      8.36 o
  -1   3  12      364.39      370.42      6.55 o
   0   3  12       26.93       30.21      2.44 o
   1   3  12      472.36      442.51      7.26 o
   2   3  12        4.54        4.57      1.66 o
   3   3  12      697.62      658.20      8.43 o
   4   3  12      179.83      131.73      5.11 o
   5   3  12       16.02        5.99      2.54 o
   6   3  12      108.98       96.15      8.57 o
   7   3  12       22.09       32.89      6.37 o
   8   3  12       25.62       36.75      6.85 o
   9   3  12       34.86       41.11      7.85 o
  10   3  12        0.97       -4.35      5.18 o
 -13   4  12        1.65       -4.98      4.98 o
 -12   4  12        9.06       21.32      5.94 o
 -11   4  12       21.93       20.45      4.41 o
 -10   4  12       16.28       16.18      3.24 o
  -9   4  12       29.80       39.97      3.42 o
  -8   4  12      184.39      195.37      6.02 o
  -7   4  12       11.47       16.34      3.25 o
  -6   4  12       50.49       46.45      3.28 o
  -5   4  12       67.24       43.98      3.15 o
  -4   4  12      472.02      504.69      8.96 o
  -3   4  12        0.15       -1.68      1.68 o
  -2   4  12      208.22      198.54      5.48 o
  -1   4  12       54.11       63.38      3.71 o
   0   4  12       59.40       55.81      2.74 o
   1   4  12      117.33      109.64      4.21 o
   2   4  12       57.96       63.25      2.91 o
   3   4  12       58.21       47.92      2.44 o
   4   4  12      325.48      334.31      9.34 o
   5   4  12      171.85      168.97      6.31 o
   6   4  12       18.86       12.95      3.53 o
   7   4  12       69.58       79.54      8.21 o
   8   4  12      109.66      128.70     18.92 o
   9   4  12       65.13       70.00      8.96 o
  10   4  12        5.85        4.51      5.87 o
 -13   5  12        2.91        8.63      6.37 o
 -12   5  12        6.18        3.83      4.83 o
 -11   5  12       25.80       26.39      4.69 o
 -10   5  12        6.57        3.53      2.86 o
  -9   5  12       59.35       65.79      4.56 o
  -8   5  12       22.82       21.77      3.36 o
  -7   5  12       66.20       52.56      3.68 o
  -6   5  12      105.99       96.73      4.29 o
  -5   5  12      295.52      289.41      7.03 o
  -4   5  12       25.90       25.44      2.78 o
  -3   5  12      121.53      106.06      4.39 o
  -2   5  12      361.69      344.58      7.45 o
  -1   5  12      109.80      106.35      6.29 o
   0   5  12      105.47      102.27      3.90 o
   1   5  12      185.59      187.75      5.04 o
   2   5  12       81.33       89.61      3.61 o
   3   5  12      160.63      170.25      5.16 o
   4   5  12      154.81      154.16      6.25 o
   5   5  12      198.68      189.05      7.61 o
   6   5  12        0.56        2.46      3.32 o
   7   5  12       95.29       95.92      6.70 o
   8   5  12       48.65       42.47     10.43 o
   9   5  12       38.31       51.22      8.12 o
 -12   6  12        0.48        2.36      4.98 o
 -11   6  12        0.41       -4.24      4.24 o
 -10   6  12        6.07        0.03      3.63 o
  -9   6  12      172.30      170.10      6.71 o
  -8   6  12        8.47        4.79      2.66 o
  -7   6  12        6.00        7.27      3.47 o
  -6   6  12       56.53       58.09      4.30 o
  -5   6  12        1.60       -0.07      1.94 o
  -4   6  12      210.76      210.84      6.03 o
  -3   6  12      392.93      379.31      8.04 o
  -2   6  12        1.46        0.51      2.21 o
  -1   6  12      384.37      356.20      7.64 o
   0   6  12        3.47        1.07      1.95 o
   1   6  12      359.26      329.21      6.65 o
   2   6  12      117.05      125.47      4.30 o
   3   6  12       29.33       35.24      4.47 o
   4   6  12       21.42       19.06      3.90 o
   5   6  12        1.55        1.50      3.19 o
   6   6  12       35.07       39.63      6.12 o
   7   6  12        8.60        4.58      3.92 o
   8   6  12       25.56       38.62      7.35 o
   9   6  12        6.81        3.71      5.75 o
 -12   7  12       18.44       20.05      7.43 o
 -11   7  12       81.28       91.37     17.51 o
 -10   7  12       15.36       18.88      4.52 o
  -9   7  12       18.58       29.91      6.13 o
  -8   7  12       22.11       20.62      3.44 o
  -7   7  12       13.85       11.12      3.28 o
  -6   7  12       14.42       15.59      3.16 o
  -5   7  12       48.97       51.83      4.39 o
  -4   7  12      387.80      367.65      9.08 o
  -3   7  12      103.43      105.99      5.36 o
  -2   7  12     1426.07     1410.16     20.17 o
  -1   7  12       14.20        9.12      3.01 o
   0   7  12        4.16        2.02      2.50 o
   1   7  12        2.05        8.10      2.58 o
   2   7  12       14.69        9.36      2.61 o
   3   7  12      104.69      103.81      7.80 o
   4   7  12      462.15      456.84     18.32 o
   5   7  12        8.96       16.25      4.43 o
   6   7  12      395.30      436.46     28.42 o
   7   7  12       30.45       25.33      6.37 o
   8   7  12        4.50       -1.06      7.78 o
 -11   8  12        7.78       23.38      6.74 o
 -10   8  12       12.23       10.03      4.63 o
  -9   8  12        1.96        1.83      3.97 o
  -8   8  12        5.66        0.88      3.01 o
  -7   8  12      303.49      307.00      8.96 o
  -6   8  12        0.93        1.47      2.84 o
  -5   8  12        8.79        6.71      4.34 o
  -4   8  12       30.10       33.74      3.89 o
  -3   8  12        4.55        4.28      2.82 o
  -2   8  12       56.71       46.58      4.25 o
  -1   8  12        1.51        0.84      2.70 o
   0   8  12      109.63      120.80      5.56 o
   1   8  12       57.75       71.73      6.30 o
   2   8  12        6.48        6.37      3.11 o
   3   8  12      149.10      148.99      7.79 o
   4   8  12       76.95       79.49      6.73 o
   5   8  12        5.75        3.54      3.92 o
   6   8  12       39.31       61.38      6.21 o
   7   8  12       26.38       18.07      6.12 o
   8   8  12        0.01       -4.60      8.13 o
 -10   9  12        2.50        5.02      5.48 o
  -9   9  12        6.46        8.56      4.42 o
  -8   9  12       13.44       11.23      3.55 o
  -7   9  12       81.57       80.51      5.45 o
  -6   9  12        2.50        1.30      3.15 o
  -5   9  12        0.00       -2.84      2.84 o
  -4   9  12       23.69       24.04      3.76 o
  -3   9  12      102.14      100.21      5.60 o
  -2   9  12       47.72       40.36      4.22 o
  -1   9  12       60.08       47.21      4.33 o
   0   9  12       18.13       21.91      3.60 o
   1   9  12      145.82      146.94      6.28 o
   2   9  12        2.53       -2.84      2.98 o
   3   9  12        0.08       -1.63      3.73 o
   4   9  12      132.69      128.44      7.79 o
   5   9  12        0.07        3.74      4.41 o
   6   9  12      140.22      150.82      8.58 o
   7   9  12        0.03        4.62      7.78 o
  -9  10  12        3.50        3.06      5.74 o
  -8  10  12        7.01        1.75      4.21 o
  -7  10  12       63.28       68.52      5.43 o
  -6  10  12        3.43        4.56      3.40 o
  -5  10  12        6.78        9.87      3.56 o
  -4  10  12        0.66        0.60      3.05 o
  -3  10  12       18.05       28.28      4.19 o
  -2  10  12       52.69       53.10      4.76 o
  -1  10  12        8.21        7.12      3.34 o
   0  10  12       13.61       25.66      3.93 o
   1  10  12        4.50        2.79      3.51 o
   2  10  12        0.27        1.06      4.58 o
   3  10  12      121.64      137.65      9.32 o
   4  10  12       15.28       17.75      4.95 o
   5  10  12       71.98       93.47      7.53 o
   6  10  12        7.30        5.24      4.80 o
  -8  11  12        2.50       -1.28      5.23 o
  -7  11  12       32.15       32.24      4.94 o
  -6  11  12       39.30       30.65      4.64 o
  -5  11  12      154.46      177.63      7.81 o
  -4  11  12        0.50        1.27      4.29 o
  -3  11  12       13.41       16.93      4.11 o
  -2  11  12       43.57       47.40      4.78 o
  -1  11  12        0.16       -2.43      3.17 o
   0  11  12        3.97        5.65      3.39 o
   1  11  12       37.53       37.11      5.40 o
   2  11  12       14.08       20.84      6.24 o
   3  11  12        9.73        7.43      5.48 o
   4  11  12       37.67       44.35      8.30 o
   5  11  12       92.68      123.66     10.97 o
  -6  12  12       24.93       11.24      4.68 o
  -5  12  12        7.97       10.52      4.25 o
  -4  12  12        0.43       -0.53      3.59 o
  -3  12  12        0.20       -2.84      3.44 o
  -2  12  12        1.30        0.94      3.49 o
  -1  12  12        0.28        2.83      3.68 o
   0  12  12        6.13        5.32      4.55 o
   1  12  12       64.15       75.88      7.71 o
   2  12  12        0.50        1.77      7.43 o
   3  12  12        1.89       -2.12      7.43 o
  -3  13  12        1.16        2.89      4.46 o
  -2  13  12        1.08       -1.38      4.81 o
  -1  13  12       21.75       23.06      5.70 o
   0  13  12        0.45       -1.95      5.50 o
 -13   1  13       94.75      124.84     13.44 o
 -12   1  13        6.97        8.74      2.53 o
 -11   1  13        0.03       -0.64      1.89 o
 -10   1  13       58.70       81.11      3.82 o
  -9   1  13      114.22      116.36      4.23 o
  -8   1  13       46.53       32.81      2.70 o
  -7   1  13      404.71      418.48      7.70 o
  -6   1  13       17.88       17.00      2.30 o
  -5   1  13      588.98      577.36     10.41 o
  -4   1  13       61.79       67.51      3.31 o
  -3   1  13      755.24      739.13     10.20 o
  -2   1  13      767.25      704.67      9.87 o
  -1   1  13      367.14      364.81      5.85 o
   0   1  13       51.09       57.04      2.96 o
   1   1  13       25.08       22.18      2.10 o
   2   1  13       97.88       99.81      3.61 o
   3   1  13       30.14       27.96      2.39 o
   4   1  13       51.49       49.32      3.62 o
   5   1  13      944.39     1034.42     19.36 o
   6   1  13      189.13      180.07     10.88 o
   7   1  13       19.48       26.00      6.25 o
   8   1  13      152.30      165.33     11.75 o
   9   1  13      140.78      145.46     13.62 o
  10   1  13       17.72       31.44      8.12 o
 -13   2  13        2.15        6.95      4.95 o
 -12   2  13        0.86        1.46      2.67 o
 -11   2  13       15.62       23.34      3.18 o
 -10   2  13       25.04       25.28      2.94 o
  -9   2  13      138.43      153.81      5.07 o
  -8   2  13        0.77       -0.31      2.02 o
  -7   2  13        5.07        2.44      2.09 o
  -6   2  13       15.03       12.05      2.37 o
  -5   2  13      254.24      242.20      6.28 o
  -4   2  13      449.81      426.52      8.39 o
  -3   2  13       76.96       74.33      6.14 o
  -2   2  13      325.92      333.50      7.78 o
  -1   2  13      446.70      427.36      6.73 o
   0   2  13     2871.72     2661.67     25.18 o
   1   2  13       27.78       25.57      2.27 o
   2   2  13       28.50       30.67      2.30 o
   3   2  13     1178.59     1149.50     13.50 o
   4   2  13        3.15        0.61      1.98 o
   5   2  13        1.40       -0.88      2.86 o
   6   2  13       68.49       73.85      7.87 o
   7   2  13       54.80       66.53      9.55 o
   8   2  13       40.94       52.47      8.10 o
   9   2  13      205.30      233.89     14.11 o
  10   2  13      121.04      150.43     12.75 o
 -13   3  13       10.72        5.80      4.34 o
 -12   3  13        1.40        4.06      5.01 o
 -11   3  13      107.08      101.29      4.98 o
 -10   3  13       14.69       18.20      2.90 o
  -9   3  13        3.67        3.84      2.38 o
  -8   3  13      133.08      114.57      6.76 o
  -7   3  13      323.22      325.65      8.35 o
  -6   3  13        4.09        6.32      2.18 o
  -5   3  13       28.56       36.06      3.13 o
  -4   3  13      165.37      188.87      7.15 o
  -3   3  13      350.29      338.30      9.65 o
  -2   3  13      670.34      644.17     11.50 o
  -1   3  13       59.58       55.31      3.42 o
   0   3  13       51.65       50.90      2.99 o
   1   3  13     1211.79     1157.88     12.53 o
   2   3  13      113.00      116.09      3.89 o
   3   3  13      229.50      245.53      5.61 o
   4   3  13       61.34       63.78      4.31 o
   5   3  13      130.87      119.10      6.45 o
   6   3  13       76.45       63.65      5.53 o
   7   3  13        1.51       -0.58      4.73 o
   8   3  13       34.10       41.36     13.26 o
   9   3  13        7.13        0.52      5.59 o
 -13   4  13        2.07       -1.25      9.46 o
 -12   4  13        9.50       17.00      5.86 o
 -11   4  13        0.07       -0.43      3.47 o
 -10   4  13      111.98      119.30      5.23 o
  -9   4  13        0.29        2.07      2.52 o
  -8   4  13      222.76      221.80      6.49 o
  -7   4  13       83.54       83.61      5.57 o
  -6   4  13        6.85        7.21      2.30 o
  -5   4  13      332.89      327.30      7.44 o
  -4   4  13       34.37       38.62      3.14 o
  -3   4  13     1430.85     1367.25     17.09 o
  -2   4  13       61.89       52.29      3.49 o
  -1   4  13      212.28      203.41      6.05 o
   0   4  13      163.51      163.29      5.55 o
   1   4  13       49.80       42.53      2.69 o
   2   4  13        0.07        1.02      1.57 o
   3   4  13      235.93      270.36      5.05 o
   4   4  13       21.03        9.29      3.27 o
   5   4  13        6.87        5.67      3.16 o
   6   4  13      273.80      318.40     10.54 o
   7   4  13       76.64       91.46      8.96 o
   8   4  13       31.04       39.15     10.26 o
   9   4  13       46.92       61.70      8.96 o
 -12   5  13       30.23       36.28      6.99 o
 -11   5  13       36.51       45.26      5.56 o
 -10   5  13        0.98        4.02      3.02 o
  -9   5  13       44.07       49.46      4.70 o
  -8   5  13       82.17       83.82      4.60 o
  -7   5  13      214.54      231.41      6.57 o
  -6   5  13        9.99        6.90      2.33 o
  -5   5  13       12.83       13.43      2.59 o
  -4   5  13       27.97       24.33      3.06 o
  -3   5  13      730.92      728.09     11.58 o
  -2   5  13      167.08      164.35      5.39 o
  -1   5  13      222.45      204.49      7.10 o
   0   5  13       93.53      114.24      4.16 o
   1   5  13      384.95      369.77      7.07 o
   2   5  13        9.32        2.99      2.03 o
   3   5  13        0.41       -0.67      2.98 o
   4   5  13        0.58        1.82      3.25 o
   5   5  13       16.75       18.19      3.45 o
   6   5  13      113.86      108.46     13.81 o
   7   5  13       36.04       45.94      8.31 o
   8   5  13        3.79        8.50      5.84 o
   9   5  13       41.61       60.59      8.91 o
 -12   6  13        5.11       13.27      5.78 o
 -11   6  13        3.81        1.12      4.18 o
 -10   6  13        0.42       -0.77      3.85 o
  -9   6  13        0.58        0.12      2.90 o
  -8   6  13       15.87       14.34      3.47 o
  -7   6  13      175.32      202.61      9.44 o
  -6   6  13       31.84       22.13      3.12 o
  -5   6  13       64.67       63.91      4.02 o
  -4   6  13       11.40        7.06      2.47 o
  -3   6  13       93.34       70.57      5.29 o
  -2   6  13       27.13       25.32      3.11 o
  -1   6  13      127.06      122.65      4.78 o
   0   6  13        3.58        0.18      2.87 o
   1   6  13       89.06       89.54      4.12 o
   2   6  13       51.29       45.73      3.21 o
   3   6  13       20.48       13.40      3.87 o
   4   6  13      321.07      299.53     10.40 o
   5   6  13       21.89       22.02      5.86 o
   6   6  13        2.40       -3.58      3.91 o
   7   6  13        0.50       -1.06      7.07 o
   8   6  13       71.22       44.21     12.02 o
 -11   7  13        3.13       -2.82      5.34 o
 -10   7  13        1.82        2.16      3.87 o
  -9   7  13        9.13        7.27      3.39 o
  -8   7  13       15.07       18.68      4.10 o
  -7   7  13       29.36       36.21      4.06 o
  -6   7  13      135.07      129.78      6.03 o
  -5   7  13      237.49      237.30      7.86 o
  -4   7  13        0.17        0.28      2.75 o
  -3   7  13       50.74       53.74      4.43 o
  -2   7  13      148.48      149.93      7.55 o
  -1   7  13       16.84       17.63      3.64 o
   0   7  13      124.37      116.89      6.43 o
   1   7  13      164.15      177.84      6.00 o
   2   7  13       64.51       69.64      4.99 o
   3   7  13       43.51       41.41      5.09 o
   4   7  13        0.11       -2.80      3.58 o
   5   7  13        0.75        2.87      3.69 o
   6   7  13       17.26       15.50      6.37 o
   7   7  13        0.16        0.09      4.77 o
   8   7  13        2.14       -3.89      8.13 o
 -11   8  13        5.37        6.72      8.13 o
 -10   8  13       11.99       13.73      4.91 o
  -9   8  13       23.58       38.87      5.72 o
  -8   8  13       15.63       20.37      5.00 o
  -7   8  13       13.06       13.09      3.53 o
  -6   8  13        0.64       -0.76      2.82 o
  -5   8  13        0.92       -3.28      3.78 o
  -4   8  13        7.36       10.03      3.27 o
  -3   8  13        0.85        0.21      2.85 o
  -2   8  13       24.73       24.60      3.84 o
  -1   8  13      103.94      116.05      5.74 o
   0   8  13        0.45       -1.30      4.00 o
   1   8  13       64.99       71.95      4.83 o
   2   8  13        4.48        2.48      3.05 o
   3   8  13        9.80       13.32      4.27 o
   4   8  13       24.57       30.62      5.24 o
   5   8  13       75.26       97.55     13.27 o
   6   8  13       95.71      109.57     10.79 o
   7   8  13        2.21       -4.91      4.91 o
 -10   9  13        0.57        1.37      5.99 o
  -9   9  13        9.59        7.44      4.82 o
  -8   9  13        8.98        7.37      3.71 o
  -7   9  13       11.98       10.05      3.58 o
  -6   9  13        0.95       -2.87      2.87 o
  -5   9  13       37.34       41.61      4.41 o
  -4   9  13       13.52       18.13      3.73 o
  -3   9  13       64.76       64.18      4.94 o
  -2   9  13       36.68       23.63      5.97 o
  -1   9  13       37.56       31.81      4.16 o
   0   9  13       83.60       80.10      6.28 o
   1   9  13       40.57       42.67      5.23 o
   2   9  13        1.18       -3.56      3.56 o
   3   9  13       19.17       20.30      4.89 o
   4   9  13       42.45       47.12      6.01 o
   5   9  13      122.27      121.72      8.60 o
   6   9  13       44.13       48.38      6.33 o
  -9  10  13        2.30        4.63      7.78 o
  -8  10  13       17.94       14.65      8.38 o
  -7  10  13       63.86       60.57      5.45 o
  -6  10  13       18.12       28.86      4.56 o
  -5  10  13        3.52        8.11      3.52 o
  -4  10  13        0.05       -2.52      2.93 o
  -3  10  13        5.97        9.20      3.61 o
  -2  10  13       31.57       14.00      3.75 o
  -1  10  13       17.90       20.52      3.91 o
   0  10  13        6.72        2.77      3.40 o
   1  10  13        0.33       -0.47      3.63 o
   2  10  13        7.99       13.81      6.90 o
   3  10  13        8.44        9.39      4.82 o
   4  10  13        2.22        1.30      4.39 o
   5  10  13        2.95        0.32      4.40 o
  -7  11  13        2.79        0.04      4.26 o
  -6  11  13        0.57        1.55      3.53 o
  -5  11  13        1.67        4.64      3.73 o
  -4  11  13       16.19       18.99      4.27 o
  -3  11  13       12.76       12.79      3.97 o
  -2  11  13       23.25       27.95      4.49 o
  -1  11  13        0.14       -0.72      3.17 o
   0  11  13        1.70       -1.75      3.74 o
   1  11  13        0.22        1.64      4.28 o
   2  11  13       22.18       14.44      6.19 o
   3  11  13       13.65        1.06      8.13 o
   4  11  13       45.12       62.44     20.34 o
  -5  12  13      103.02      106.83      8.76 o
  -4  12  13        0.00        0.66      3.56 o
  -3  12  13        2.05       -0.09      5.51 o
  -2  12  13        4.72        1.88      3.62 o
  -1  12  13        3.47        8.57      4.80 o
   0  12  13        4.60        1.38      5.34 o
   1  12  13       24.65       28.65     10.26 o
   2  12  13        0.84       -2.83      8.49 o
 -12   0  14        2.08        6.11      3.24 o
 -11   0  14       25.17       35.18      4.21 o
 -10   0  14      191.87      157.25      6.54 o
  -9   0  14       59.25       63.36     10.24 o
  -8   0  14       55.23       52.75      5.90 o
  -7   0  14        0.10       -2.51      2.51 o
  -6   0  14      120.05      131.03      7.99 o
  -5   0  14       12.07        8.47      2.98 o
  -4   0  14       68.34       77.94      5.13 o
  -3   0  14        0.01       -0.75      2.49 o
  -2   0  14       11.53       15.42      3.35 o
  -1   0  14        0.13       -1.24      2.29 o
   0   0  14      164.99      157.86      5.74 o
   1   0  14        3.21        2.79      2.55 o
   2   0  14       50.33       53.41      4.23 o
   3   0  14      239.54      239.88      7.88 o
   4   0  14       17.19        7.79      3.85 o
   5   0  14       25.98       14.15      7.78 o
   6   0  14      436.24      449.86     24.40 o
   7   0  14       93.19       83.11     13.09 o
   8   0  14        8.89        0.00      8.13 o
   9   0  14       21.63       14.50      9.55 o
 -13   1  14       21.25       38.20      8.84 o
 -12   1  14        0.04       -2.07      2.07 o
 -11   1  14       81.86       94.65      5.25 o
 -10   1  14        0.01        2.38      2.15 o
  -9   1  14        3.52        4.68      2.28 o
  -8   1  14       61.40       45.37      3.37 o
  -7   1  14       82.81       72.58      3.82 o
  -6   1  14       93.65       95.32      4.04 o
  -5   1  14        2.36        2.01      1.92 o
  -4   1  14        8.33        6.49      2.02 o
  -3   1  14      450.11      408.19      7.43 o
  -2   1  14      320.63      319.52      6.57 o
  -1   1  14     1585.97     1561.30     15.73 o
   0   1  14      144.88      141.48      4.13 o
   1   1  14      197.37      178.14      4.52 o
   2   1  14        5.27        0.97      1.65 o
   3   1  14        3.74        5.90      1.96 o
   4   1  14       79.75       80.52      3.91 o
   5   1  14        3.61        4.17      4.73 o
   6   1  14        7.30       10.78      5.37 o
   7   1  14        1.77        2.42      5.66 o
   8   1  14       33.20       24.89      6.99 o
   9   1  14        1.06        6.15      7.07 o
 -13   2  14       21.41       21.05      4.33 o
 -12   2  14        5.85        8.51      3.13 o
 -11   2  14      105.64      131.38      5.18 o
 -10   2  14        0.06        1.62      2.90 o
  -9   2  14      162.56      154.12      5.35 o
  -8   2  14        5.87       13.31      2.58 o
  -7   2  14       12.18        8.11      2.27 o
  -6   2  14       12.37       20.27      2.84 o
  -5   2  14      876.29      841.19     12.85 o
  -4   2  14       37.10       32.66      4.19 o
  -3   2  14      740.46      746.83     12.97 o
  -2   2  14       12.09       10.92      3.07 o
  -1   2  14      626.10      631.03      8.70 o
   0   2  14      471.91      468.24      7.92 o
   1   2  14      138.97      144.26      4.14 o
   2   2  14      163.28      152.44      4.27 o
   3   2  14        6.90       10.66      1.91 o
   4   2  14       28.10       29.64      3.56 o
   5   2  14       49.49       36.50      4.94 o
   6   2  14        1.67       -2.08      4.77 o
   7   2  14      140.48      138.46     10.63 o
   8   2  14        7.15        0.88      5.50 o
   9   2  14       18.61       15.03      7.00 o
 -13   3  14       11.96       15.76      4.03 o
 -12   3  14       10.05       10.35      4.42 o
 -11   3  14        0.36        2.84      2.64 o
 -10   3  14       99.11      103.87      5.11 o
  -9   3  14        0.10       -0.72      2.38 o
  -8   3  14      195.49      204.46      6.40 o
  -7   3  14       63.54       60.22      3.91 o
  -6   3  14      103.68      116.69      7.64 o
  -5   3  14       47.70       43.07      3.37 o
  -4   3  14        0.16        0.88      2.24 o
  -3   3  14       97.73       83.67      4.65 o
  -2   3  14      145.32      156.52      5.94 o
  -1   3  14      477.88      466.81     12.38 o
   0   3  14      355.80      350.67      6.33 o
   1   3  14      295.97      264.05      6.73 o
   2   3  14       40.31       40.36      3.16 o
   3   3  14      263.21      257.28      8.15 o
   4   3  14       20.11       16.77      3.29 o
   5   3  14        0.60       -1.98      2.96 o
   6   3  14        0.03       -4.42      4.42 o
   7   3  14       36.08       22.35     14.50 o
   8   3  14       11.12        1.96      8.84 o
   9   3  14       14.32       21.11      7.24 o
 -12   4  14        0.64       -1.41      8.13 o
 -11   4  14        3.66        2.57      4.02 o
 -10   4  14       53.15       50.02      4.41 o
  -9   4  14       40.82       25.09      3.38 o
  -8   4  14        0.57       -2.06      2.30 o
  -7   4  14       82.41       63.14      4.11 o
  -6   4  14        5.86        5.06      2.42 o
  -5   4  14       42.05       40.96      3.39 o
  -4   4  14       27.28       31.98      3.18 o
  -3   4  14       22.51       24.41      2.98 o
  -2   4  14      516.80      540.64     15.76 o
  -1   4  14       85.99       91.48      4.32 o
   0   4  14      297.97      291.82      6.47 o
   1   4  14        0.59        0.86      1.94 o
   2   4  14      739.71      723.08      9.50 o
   3   4  14      206.89      186.66      9.34 o
   4   4  14        3.83        4.19      2.80 o
   5   4  14       36.83       27.86      4.45 o
   6   4  14        0.41       -3.22      3.22 o
   7   4  14        1.78        2.65      5.50 o
   8   4  14        0.55       -4.43      5.23 o
 -12   5  14        8.93       -1.38      5.35 o
 -11   5  14       73.35       97.50      7.13 o
 -10   5  14      354.66      368.39     13.02 o
  -9   5  14        1.70        2.85      2.63 o
  -8   5  14        2.75       -1.41      2.32 o
  -7   5  14      159.80      162.66      5.88 o
  -6   5  14      121.14      117.02      5.06 o
  -5   5  14       84.19       79.86      4.41 o
  -4   5  14        0.04       -2.09      2.54 o
  -3   5  14       22.77       24.38      3.01 o
  -2   5  14      228.94      210.98      6.22 o
  -1   5  14       15.83       19.14      2.85 o
   0   5  14        0.98        1.31      1.94 o
   1   5  14      226.44      224.57      5.74 o
   2   5  14      189.17      202.81      5.50 o
   3   5  14       19.16       16.91      3.92 o
   4   5  14        6.87        5.90      3.40 o
   5   5  14        8.29        7.58      3.63 o
   6   5  14       23.26       14.64      9.02 o
   7   5  14       55.82       57.29     12.38 o
   8   5  14        1.56        5.66      8.84 o
 -12   6  14       13.54        7.43      8.84 o
 -11   6  14        5.38        7.02      4.50 o
 -10   6  14        2.59        3.69      4.06 o
  -9   6  14       63.00       66.99      5.17 o
  -8   6  14        0.60       -1.83      2.82 o
  -7   6  14       22.58       19.01      3.83 o
  -6   6  14       46.19       44.82      3.92 o
  -5   6  14      103.21       93.76      4.76 o
  -4   6  14        4.02        2.88      2.37 o
  -3   6  14       29.19       33.08      3.45 o
  -2   6  14       20.36       21.29      4.04 o
  -1   6  14        0.05       -1.93      1.93 o
   0   6  14        0.57        0.07      2.16 o
   1   6  14        1.71        1.09      2.06 o
   2   6  14        1.47        0.70      2.16 o
   3   6  14        7.56        3.56      3.92 o
   4   6  14        6.53       -1.57      3.49 o
   5   6  14       22.14       16.61      4.36 o
   6   6  14       40.35       50.95      9.55 o
   7   6  14        6.08       -1.41      8.84 o
   8   6  14        0.35        1.77      9.55 o
 -11   7  14        2.88        8.13      9.20 o
 -10   7  14       16.21       11.02      4.59 o
  -9   7  14        0.05       -0.25      3.13 o
  -8   7  14       58.32       47.06      4.72 o
  -7   7  14       17.95       23.54      5.51 o
  -6   7  14        0.20       -2.64      2.64 o
  -5   7  14        4.64       -1.44      2.73 o
  -4   7  14        6.31       11.48      3.32 o
  -3   7  14        7.42       12.86      3.76 o
  -2   7  14       39.62       46.17      3.88 o
  -1   7  14       17.65       12.04      2.76 o
   0   7  14        2.77        5.08      2.48 o
   1   7  14       25.90       26.22      3.43 o
   2   7  14       58.72       57.46      4.75 o
   3   7  14       25.04       19.49      5.51 o
   4   7  14       98.96      129.59     11.04 o
   5   7  14       12.24        6.37      4.34 o
   6   7  14       21.58       29.26      6.61 o
   7   7  14       39.97       46.33     12.73 o
 -10   8  14        8.58        6.54      6.37 o
  -9   8  14      162.14      193.56      8.03 o
  -8   8  14      204.67      216.80      8.37 o
  -7   8  14       12.41        2.73      3.19 o
  -6   8  14       49.11       42.45      5.77 o
  -5   8  14        0.92       -2.08      2.69 o
  -4   8  14       44.19       37.64      4.25 o
  -3   8  14        0.24        2.94      2.91 o
  -2   8  14      443.24      429.03     10.73 o
  -1   8  14        8.73       10.11      3.35 o
   0   8  14       40.29       40.05      4.26 o
   1   8  14       97.70       98.66      5.40 o
   2   8  14      139.30      152.20      8.32 o
   3   8  14       89.23       79.06      8.29 o
   4   8  14       50.08       67.64      6.54 o
   5   8  14        0.02       -0.42      4.03 o
   6   8  14        1.69       -5.27      5.48 o
  -9   9  14        5.09        4.82      5.99 o
  -8   9  14        2.51        5.37      3.81 o
  -7   9  14       10.83        7.15      3.75 o
  -6   9  14       44.01       38.70      4.64 o
  -5   9  14        8.29        4.42      3.68 o
  -4   9  14        5.57       -1.09      3.11 o
  -3   9  14        7.94        6.85      3.31 o
  -2   9  14       26.89       35.41      4.40 o
  -1   9  14       58.01       48.31      5.72 o
   0   9  14        2.43        2.60      3.18 o
   1   9  14       54.81       51.66      5.83 o
   2   9  14       23.53       17.03      4.85 o
   3   9  14        0.38       -0.83      5.86 o
   4   9  14        2.61       -3.77      4.26 o
   5   9  14       10.93        2.73      4.55 o
  -8  10  14        6.82        9.89      9.92 o
  -7  10  14        0.17        7.34      3.79 o
  -6  10  14       22.32       21.17      4.40 o
  -5  10  14       36.51       46.04      5.01 o
  -4  10  14        4.82        9.83      3.68 o
  -3  10  14       20.48       11.76      3.78 o
  -2  10  14       38.84       42.28      4.96 o
  -1  10  14        0.02        3.26      3.37 o
   0  10  14        0.70        3.56      3.50 o
   1  10  14        0.58        4.71      4.28 o
   2  10  14        5.65        0.53      6.19 o
   3  10  14       80.72       91.90      7.67 o
   4  10  14       14.84       11.15      6.71 o
  -6  11  14        1.14        2.04      4.41 o
  -5  11  14        0.00       -3.68      3.68 o
  -4  11  14        2.02        5.42      3.63 o
  -3  11  14        4.69       -1.60      3.37 o
  -2  11  14        0.00       -0.23      4.49 o
  -1  11  14        0.55        0.00      4.90 o
   0  11  14      110.04      128.05     10.91 o
   1  11  14        3.83       -1.06      8.13 o
   2  11  14       13.69        7.78      8.49 o
  -3  12  14       17.34       24.46      5.85 o
  -2  12  14       18.59       14.26      5.31 o
  -1  12  14       11.97        9.57      7.96 o
 -13   1  15        1.00       -4.93      4.93 o
 -12   1  15        3.80        1.09      2.33 o
 -11   1  15        0.43       -1.91      2.14 o
 -10   1  15       52.76       55.80      3.65 o
  -9   1  15       27.89       44.63      3.88 o
  -8   1  15      156.16      167.23      5.59 o
  -7   1  15       82.58       77.48      4.02 o
  -6   1  15      349.60      324.57      7.16 o
  -5   1  15       32.73       50.32      3.40 o
  -4   1  15      219.51      218.17      5.73 o
  -3   1  15      443.57      411.98      7.78 o
  -2   1  15       50.55       36.52      3.35 o
  -1   1  15       94.34       82.48      3.43 o
   0   1  15      454.99      434.09      7.21 o
   1   1  15       34.38       37.30      2.66 o
   2   1  15        1.80        0.83      1.83 o
   3   1  15      525.88      531.16      8.71 o
   4   1  15       34.00       38.19      5.17 o
   5   1  15       67.04       70.84     10.43 o
   6   1  15       29.60       29.53      6.75 o
   7   1  15       67.44       57.15      9.02 o
   8   1  15       91.27       83.82      9.99 o
 -13   2  15        7.86        3.89      6.72 o
 -12   2  15        2.29        1.24      3.77 o
 -11   2  15       23.10       20.28      3.25 o
 -10   2  15      147.24      186.91      6.07 o
  -9   2  15        0.34       -0.75      2.17 o
  -8   2  15      528.29      496.90      8.61 o
  -7   2  15       67.78       74.29      4.01 o
  -6   2  15       37.98       38.82      3.63 o
  -5   2  15       25.89       23.87      2.93 o
  -4   2  15       18.10        9.03      2.27 o
  -3   2  15        0.49       -2.02      3.23 o
  -2   2  15      176.07      154.05      7.16 o
  -1   2  15      198.27      211.73      5.63 o
   0   2  15      274.74      290.81      7.67 o
   1   2  15      192.81      206.23      5.05 o
   2   2  15       35.76       40.50      2.77 o
   3   2  15        1.54       -0.22      2.15 o
   4   2  15       99.69       90.57      7.96 o
   5   2  15      263.37      267.99     13.38 o
   6   2  15       16.23       15.04      5.61 o
   7   2  15        5.50        9.84      5.87 o
   8   2  15       19.12       36.41      7.99 o
 -12   3  15       11.15       12.46      3.38 o
 -11   3  15        1.73        1.55      2.89 o
 -10   3  15      128.85      161.77      6.27 o
  -9   3  15       93.18       99.08      5.16 o
  -8   3  15       37.98       31.67      3.65 o
  -7   3  15       61.98       63.19      4.13 o
  -6   3  15        1.22       -2.28      2.28 o
  -5   3  15        0.55       -0.29      2.27 o
  -4   3  15       78.69       74.69      5.79 o
  -3   3  15      237.69      226.46      7.14 o
  -2   3  15       20.47       18.00      3.26 o
  -1   3  15      358.18      341.46      7.69 o
   0   3  15       65.82       72.16      3.66 o
   1   3  15        0.28        0.47      2.58 o
   2   3  15        0.04       -1.71      1.71 o
   3   3  15       41.59       40.17      3.39 o
   4   3  15       67.24       58.56      4.85 o
   5   3  15       68.55       65.17      5.84 o
   6   3  15        2.99        4.11      5.23 o
   7   3  15       35.75       28.15      7.35 o
   8   3  15       21.09       13.77      6.74 o
 -12   4  15       96.80      118.51      7.82 o
 -11   4  15        3.92       10.54      9.15 o
 -10   4  15        4.50        2.45      4.17 o
  -9   4  15       62.99       64.21      4.45 o
  -8   4  15        1.19       -1.27      2.27 o
  -7   4  15       58.98       66.36      4.69 o
  -6   4  15       35.91       38.31      3.56 o
  -5   4  15      541.01      514.55     13.73 o
  -4   4  15      439.69      425.03      8.98 o
  -3   4  15      252.45      269.59      7.06 o
  -2   4  15       12.63       11.28      2.64 o
  -1   4  15      230.36      233.68      6.52 o
   0   4  15       11.26        8.61      2.40 o
   1   4  15       12.51       10.86      2.14 o
   2   4  15      139.71      154.72      4.61 o
   3   4  15      157.55      167.29      7.77 o
   4   4  15       23.81       17.59      4.36 o
   5   4  15      413.11      430.48     18.92 o
   6   4  15        2.79       -2.83      5.00 o
   7   4  15        0.10       -4.55      7.43 o
   8   4  15       19.76       16.23      7.35 o
 -12   5  15        7.79       11.32      9.90 o
 -11   5  15       67.79       65.31      6.44 o
 -10   5  15       50.29       52.55      5.01 o
  -9   5  15       31.49       40.92      4.03 o
  -8   5  15       41.12       49.73      4.19 o
  -7   5  15        7.64        9.15      2.82 o
  -6   5  15      143.28      115.51      5.24 o
  -5   5  15       20.23       14.85      2.92 o
  -4   5  15       32.31       27.16      3.61 o
  -3   5  15       34.64       28.75      3.27 o
  -2   5  15      119.57      124.72      5.13 o
  -1   5  15       16.01        7.92      2.56 o
   0   5  15       61.28       58.89      3.63 o
   1   5  15        0.41        0.49      2.82 o
   2   5  15       32.93       29.93      2.75 o
   3   5  15      370.73      364.99     11.35 o
   4   5  15        3.74        0.16      3.54 o
   5   5  15        3.42        8.84      4.91 o
   6   5  15       88.40      101.15     15.21 o
   7   5  15       40.42       41.73     12.38 o
 -11   6  15        0.30        2.16      4.47 o
 -10   6  15       16.37       23.42      4.49 o
  -9   6  15        6.13        3.79      3.44 o
  -8   6  15        0.16       -0.43      2.93 o
  -7   6  15      207.35      211.07      7.03 o
  -6   6  15       12.65       10.72      2.84 o
  -5   6  15       29.06       19.25      3.08 o
  -4   6  15      104.95      108.93      5.13 o
  -3   6  15       71.91       70.07      4.35 o
  -2   6  15        6.81        5.25      2.72 o
  -1   6  15        5.71        8.17      2.66 o
   0   6  15      247.46      274.85      7.22 o
   1   6  15       78.49       73.13      4.31 o
   2   6  15       97.27      106.13      7.91 o
   3   6  15       90.89       74.06      6.17 o
   4   6  15        8.02        4.49      3.80 o
   5   6  15       11.80        7.07      5.27 o
   6   6  15       58.73       71.14     19.45 o
   7   6  15        0.20        3.54      8.84 o
 -10   7  15       27.40       26.95      5.72 o
  -9   7  15       30.68       42.41      7.50 o
  -8   7  15       19.32       20.02      4.00 o
  -7   7  15        2.61       -0.41      3.40 o
  -6   7  15        0.01        1.90      3.01 o
  -5   7  15        0.17       -2.75      2.75 o
  -4   7  15       20.50       11.32      2.96 o
  -3   7  15        4.64        2.98      2.64 o
  -2   7  15      202.83      201.88      6.56 o
  -1   7  15      129.52      150.58      6.75 o
   0   7  15       41.59       38.79      3.71 o
   1   7  15        4.34        4.56      2.46 o
   2   7  15        1.53       -0.64      3.56 o
   3   7  15        1.70        1.10      3.96 o
   4   7  15       69.24       84.76      6.92 o
   5   7  15        0.01       -0.08      4.03 o
   6   7  15       72.53       64.04      8.41 o
 -10   8  15        2.17       11.96     10.08 o
  -9   8  15        3.51        2.79      3.72 o
  -8   8  15        0.34        1.83      3.49 o
  -7   8  15        0.16       -3.55      4.24 o
  -6   8  15       34.49       38.49      4.66 o
  -5   8  15        6.06        7.10      6.28 o
  -4   8  15       14.86       29.69      4.27 o
  -3   8  15        0.95        1.06      3.23 o
  -2   8  15        5.29        4.93      3.36 o
  -1   8  15       73.38       63.40      5.05 o
   0   8  15        1.92       -0.59      2.94 o
   1   8  15        2.38       -3.42      3.47 o
   2   8  15        1.17       -2.67      3.87 o
   3   8  15       69.41       63.92      7.40 o
   4   8  15       69.01       85.35     13.70 o
   5   8  15        5.96        5.04      4.63 o
  -9   9  15        8.84        5.45      9.55 o
  -8   9  15       23.49       21.95      5.28 o
  -7   9  15        0.42        0.18      3.45 o
  -6   9  15        3.75        8.85      3.71 o
  -5   9  15       20.73       25.33      4.22 o
  -4   9  15        3.28        1.74      3.32 o
  -3   9  15       22.03       14.63      3.93 o
  -2   9  15        1.30        4.56      3.57 o
  -1   9  15       29.64       40.05      4.72 o
   0   9  15       86.80      105.44      6.07 o
   1   9  15        8.99       11.16      6.05 o
   2   9  15        1.76        3.05      4.87 o
   3   9  15        0.53        4.71      4.32 o
   4   9  15        0.26       -4.19      4.19 o
  -7  10  15        2.08        2.12      4.68 o
  -6  10  15        1.68       -0.63      3.41 o
  -5  10  15        8.92        1.49      3.71 o
  -4  10  15        0.06       -0.09      3.40 o
  -3  10  15       31.38       32.36      4.74 o
  -2  10  15      163.93      151.10      7.28 o
  -1  10  15        1.03       -2.86      3.44 o
   0  10  15        4.40       -4.19      4.26 o
   1  10  15       11.99        8.55      5.43 o
   2  10  15        0.47       -1.77      7.78 o
   3  10  15       25.80       21.93     10.26 o
  -5  11  15        3.34       10.05      6.74 o
  -4  11  15        0.04       -0.61      5.86 o
  -3  11  15        3.73       11.21      4.96 o
  -2  11  15        7.79        4.59      4.76 o
  -1  11  15        0.90        5.02      4.58 o
   0  11  15       22.27       29.28     10.79 o
   1  11  15       14.37       10.96      8.84 o
 -12   0  16       21.60       13.30      3.90 o
 -11   0  16       27.82       31.91      4.50 o
 -10   0  16       81.78       82.37      5.62 o
  -9   0  16       16.42       15.21      4.50 o
  -8   0  16      553.94      577.01     14.65 o
  -7   0  16        4.84       -1.31      3.10 o
  -6   0  16      295.72      323.22     10.47 o
  -5   0  16       17.73       16.32      3.72 o
  -4   0  16        0.92       -2.04      2.59 o
  -3   0  16      526.07      506.56     23.65 o
  -2   0  16      394.75      424.94     11.45 o
  -1   0  16        0.04       -0.61      2.57 o
   0   0  16      355.04      365.19     10.31 o
   1   0  16       20.82       24.97      3.85 o
   2   0  16      359.32      383.03     16.01 o
   3   0  16        9.96       11.95      3.36 o
   4   0  16       74.30       76.39     11.32 o
   5   0  16        1.73        3.89      7.43 o
   6   0  16       91.93       85.59     12.73 o
   7   0  16      110.72      129.44     16.27 o
   8   0  16      138.86      151.72     18.39 o
 -12   1  16        9.54        9.26      2.69 o
 -11   1  16        2.11        0.04      2.31 o
 -10   1  16        0.13       -2.61      2.65 o
  -9   1  16       63.25       54.63      3.95 o
  -8   1  16        2.59        0.56      2.51 o
  -7   1  16       10.93        4.77      2.32 o
  -6   1  16        4.32        6.00      2.32 o
  -5   1  16       47.81       45.13      3.39 o
  -4   1  16      207.79      217.10      6.01 o
  -3   1  16       12.89       14.91      2.51 o
  -2   1  16      102.53       92.13      4.45 o
  -1   1  16      600.81      586.85      8.79 o
   0   1  16      173.07      179.49      4.93 o
   1   1  16      140.30      144.29      4.45 o
   2   1  16       35.71       35.62      2.97 o
   3   1  16        0.53       -2.14      2.14 o
   4   1  16       71.35       77.90      6.08 o
   5   1  16       12.95       19.88      7.96 o
   6   1  16       94.06       97.96      9.88 o
   7   1  16        9.02        9.34      6.54 o
 -12   2  16       17.56       17.39      3.40 o
 -11   2  16       42.49       47.69      4.06 o
 -10   2  16        5.27        4.68      2.68 o
  -9   2  16        8.52        4.39      2.59 o
  -8   2  16        0.49       -0.79      2.34 o
  -7   2  16       10.63        8.70      2.54 o
  -6   2  16       45.73       48.28      3.88 o
  -5   2  16       25.87       27.36      3.24 o
  -4   2  16        9.12        8.49      2.54 o
  -3   2  16      150.48      148.34      5.34 o
  -2   2  16       73.90       66.92      3.93 o
  -1   2  16      110.05      103.69      4.63 o
   0   2  16      139.53      125.72      4.12 o
   1   2  16        5.52        1.82      1.91 o
   2   2  16      104.63       93.46      3.79 o
   3   2  16        9.16        9.01      2.63 o
   4   2  16       18.63       17.90      4.34 o
   5   2  16       87.22       94.29      9.24 o
   6   2  16       16.57        3.80      5.62 o
   7   2  16       66.93       90.01     11.49 o
 -12   3  16        4.34        7.11      3.38 o
 -11   3  16       96.12      105.21      5.14 o
 -10   3  16        0.70       -2.69      2.69 o
  -9   3  16       12.51       12.43      3.27 o
  -8   3  16      144.49      155.60      6.40 o
  -7   3  16       28.57       32.25      3.67 o
  -6   3  16      112.84      106.16      7.47 o
  -5   3  16        7.77        5.88      2.44 o
  -4   3  16      145.97      115.26      5.61 o
  -3   3  16        7.70        9.97      2.58 o
  -2   3  16      105.88      102.75      4.67 o
  -1   3  16        3.71        3.24      2.31 o
   0   3  16       72.52       76.06      3.84 o
   1   3  16       39.79       30.96      2.97 o
   2   3  16        9.63        7.55      2.42 o
   3   3  16       85.85       94.47      6.29 o
   4   3  16        4.82        3.91      3.59 o
   5   3  16       92.46       80.54      8.81 o
   6   3  16       84.35       84.46      9.49 o
   7   3  16       42.46       49.98      8.60 o
 -11   4  16        8.05        3.46      3.12 o
 -10   4  16       44.45       45.67      4.46 o
  -9   4  16        4.63       11.12      3.19 o
  -8   4  16        1.08        5.21      2.81 o
  -7   4  16        4.36       -1.93      2.29 o
  -6   4  16        8.57        4.62      2.62 o
  -5   4  16       35.09       36.78      3.67 o
  -4   4  16        0.08       -1.10      2.31 o
  -3   4  16       15.21       12.03      2.75 o
  -2   4  16        6.66        9.79      2.58 o
  -1   4  16       39.90       29.05      3.54 o
   0   4  16       40.77       37.55      3.04 o
   1   4  16       30.72       37.04      2.97 o
   2   4  16       29.15       25.54      2.68 o
   3   4  16        2.36       -1.06      3.36 o
   4   4  16       15.13       17.71      4.41 o
   5   4  16       58.68       38.93      6.79 o
   6   4  16      103.02       99.38     15.21 o
   7   4  16        0.09       -0.35      8.84 o
 -11   5  16        2.48        1.10      5.93 o
 -10   5  16        3.69        4.62      3.62 o
  -9   5  16       12.56        6.30      2.85 o
  -8   5  16       69.87       66.63      4.69 o
  -7   5  16       21.63       23.31      3.40 o
  -6   5  16        0.29        0.54      2.39 o
  -5   5  16       56.32       55.04      4.57 o
  -4   5  16       72.84       67.86      4.47 o
  -3   5  16       54.94       53.59      4.11 o
  -2   5  16      221.24      229.27      6.97 o
  -1   5  16       45.59       48.31      3.84 o
   0   5  16      110.32      114.28      6.43 o
   1   5  16        0.17        0.25      1.99 o
   2   5  16       56.59       65.98      5.92 o
   3   5  16       24.62       24.76      4.72 o
   4   5  16       20.14       12.06      4.47 o
   5   5  16        0.81        0.69      4.67 o
   6   5  16       81.65       90.18     14.85 o
 -10   6  16        0.44        4.27      3.73 o
  -9   6  16       27.78       37.86      4.78 o
  -8   6  16        2.11       -2.64      2.64 o
  -7   6  16        8.93        8.55      3.12 o
  -6   6  16       60.82       64.90      4.57 o
  -5   6  16        0.57        0.64      2.63 o
  -4   6  16       50.59       49.77      4.10 o
  -3   6  16        2.54        1.90      2.66 o
  -2   6  16       20.72       22.64      3.41 o
  -1   6  16        0.88        0.13      2.48 o
   0   6  16       18.06       14.57      4.07 o
   1   6  16        4.80        2.12      3.14 o
   2   6  16        3.73       -0.69      3.67 o
   3   6  16       67.05       67.48      6.25 o
   4   6  16       54.22       59.22      6.23 o
   5   6  16        0.09       -2.97      4.71 o
   6   6  16        0.00       -4.60      8.49 o
 -10   7  16       95.73      111.18     15.56 o
  -9   7  16        1.67        2.01      3.46 o
  -8   7  16       14.84       15.13      6.15 o
  -7   7  16        9.73       11.14      3.70 o
  -6   7  16        7.52        3.56      3.27 o
  -5   7  16       10.67       10.27      3.05 o
  -4   7  16       67.06       65.69      6.83 o
  -3   7  16      139.74      142.49      6.02 o
  -2   7  16        5.40        8.35      2.95 o
  -1   7  16       35.64       38.61      4.46 o
   0   7  16       13.75       14.55      3.25 o
   1   7  16       58.82       51.99      5.09 o
   2   7  16       14.98       10.45      4.36 o
   3   7  16        0.82       -4.85      4.85 o
   4   7  16        7.50        3.58      4.11 o
   5   7  16       16.11       14.05      6.37 o
  -9   8  16       25.03       32.54      5.91 o
  -8   8  16        0.14       -1.32      3.77 o
  -7   8  16       22.29       12.44      3.80 o
  -6   8  16       13.08        8.68      3.86 o
  -5   8  16       33.13       27.72      4.39 o
  -4   8  16       79.17       95.23      6.08 o
  -3   8  16        6.30        4.47      3.48 o
  -2   8  16        2.14        1.96      3.18 o
  -1   8  16        7.20        5.47      3.45 o
   0   8  16       52.13       62.71      5.31 o
   1   8  16        5.14        3.73      4.14 o
   2   8  16       32.31       27.76      5.53 o
   3   8  16       27.40       31.21      5.81 o
   4   8  16       34.38       29.99      5.75 o
  -8   9  16        0.01       -1.79      5.59 o
  -7   9  16        0.06       -3.85      3.85 o
  -6   9  16       50.07       45.25      5.27 o
  -5   9  16        0.03       -3.66      4.08 o
  -4   9  16       16.64       12.48      5.10 o
  -3   9  16        5.90       11.17      4.01 o
  -2   9  16        6.34        6.80      5.67 o
  -1   9  16       14.05       13.51      5.21 o
   0   9  16        0.08       -2.02      4.61 o
   1   9  16        0.16       -0.60      5.01 o
   2   9  16       34.09       35.11      7.07 o
   3   9  16       27.62       34.56      9.02 o
  -6  10  16        6.73        8.55      6.37 o
  -5  10  16        2.69        5.98      5.66 o
  -4  10  16        0.00        1.96      3.59 o
  -3  10  16       24.77       30.45      7.77 o
  -2  10  16       25.24       28.50      6.05 o
  -1  10  16       44.29       45.51      6.24 o
   0  10  16        9.79        1.70      6.12 o
   1  10  16       38.07       54.11     11.67 o
 -11   1  17       35.87       39.76      3.98 o
 -10   1  17       20.23       30.61      3.38 o
  -9   1  17       14.31       12.22      2.70 o
  -8   1  17       53.77       49.18      4.14 o
  -7   1  17        0.49       -2.16      2.16 o
  -6   1  17       42.15       50.69      3.76 o
  -5   1  17        0.88       -1.25      2.02 o
  -4   1  17       40.22       36.69      3.23 o
  -3   1  17       26.06       36.50      3.56 o
  -2   1  17      200.97      200.98      6.48 o
  -1   1  17       95.13       92.54      4.95 o
   0   1  17        5.62       10.38      2.24 o
   1   1  17       20.91       19.84      2.73 o
   2   1  17      232.86      250.84      6.91 o
   3   1  17       22.16       17.45      3.84 o
   4   1  17       22.96       23.51      6.37 o
   5   1  17       89.72      103.46     15.03 o
   6   1  17       73.37       80.88      9.71 o
   7   1  17        6.56        0.49      7.96 o
 -11   2  17        0.32        3.77      2.92 o
 -10   2  17       59.76       47.19      4.09 o
  -9   2  17       47.90       27.72      3.43 o
  -8   2  17       74.80       94.44      4.79 o
  -7   2  17       83.17       83.81      4.53 o
  -6   2  17      100.78       85.47      4.79 o
  -5   2  17        3.82       -2.02      2.02 o
  -4   2  17        1.06        0.97      2.37 o
  -3   2  17      321.10      309.40      7.82 o
  -2   2  17      159.59      169.49      8.32 o
  -1   2  17      126.54      120.46      5.03 o
   0   2  17      159.22      156.21      5.19 o
   1   2  17      102.88       95.89      4.27 o
   2   2  17        0.00       -0.32      2.36 o
   3   2  17      186.34      209.61      7.87 o
   4   2  17      101.34      115.17      7.34 o
   5   2  17       12.76        8.36      6.37 o
   6   2  17       13.05       12.20      6.75 o
 -11   3  17        5.75        3.88      2.96 o
 -10   3  17        3.54        2.66      2.81 o
  -9   3  17       53.19       47.01      4.01 o
  -8   3  17        2.46        2.28      2.56 o
  -7   3  17       24.58       20.50      4.53 o
  -6   3  17       74.14       74.98      4.19 o
  -5   3  17        3.26        4.52      2.38 o
  -4   3  17      140.25      164.74      9.95 o
  -3   3  17        8.84        7.12      2.63 o
  -2   3  17       27.01       19.99      3.25 o
  -1   3  17       70.12       74.51      4.34 o
   0   3  17       25.35       23.65      2.97 o
   1   3  17       74.06       72.85      3.97 o
   2   3  17       42.33       48.53      3.49 o
   3   3  17       32.51       31.07      4.93 o
   4   3  17        3.40        6.30      5.66 o
   5   3  17       21.41       37.84     11.32 o
   6   3  17        0.49       -8.13      8.13 o
 -11   4  17       13.96       13.86      4.88 o
 -10   4  17        6.74        5.07      3.12 o
  -9   4  17        6.33        7.03      3.05 o
  -8   4  17        0.95        3.67      2.94 o
  -7   4  17       15.46       19.93      3.42 o
  -6   4  17        3.20        4.88      2.71 o
  -5   4  17       10.12        9.00      2.92 o
  -4   4  17      147.67      152.26      7.41 o
  -3   4  17        2.87        4.03      2.49 o
  -2   4  17      100.79       93.42      4.44 o
  -1   4  17        6.67       10.47      2.59 o
   0   4  17      231.31      234.87      5.98 o
   1   4  17       31.95       32.60      3.03 o
   2   4  17       27.69       31.22      4.96 o
   3   4  17       28.72       38.28      5.10 o
   4   4  17       96.79       84.89      9.02 o
   5   4  17       53.45       43.50     12.73 o
   6   4  17       15.17       24.40     10.96 o
 -10   5  17       38.55       49.11      6.13 o
  -9   5  17       12.88        5.74      3.09 o
  -8   5  17       27.14       24.37      3.78 o
  -7   5  17        0.19       -0.25      2.59 o
  -6   5  17        0.86        0.60      2.78 o
  -5   5  17       69.16       65.57      4.70 o
  -4   5  17       73.27       76.72      4.82 o
  -3   5  17      103.72      113.23      5.40 o
  -2   5  17       29.76       35.09      3.78 o
  -1   5  17       22.96       11.77      3.00 o
   0   5  17       77.76       73.89      4.13 o
   1   5  17       61.63       71.29      3.78 o
   2   5  17       38.52       32.24      5.19 o
   3   5  17        8.70        6.11      4.52 o
   4   5  17       13.54       28.54      6.41 o
   5   5  17       37.93       35.94      7.19 o
 -10   6  17        1.64       -0.90      5.21 o
  -9   6  17       25.37       45.29      6.33 o
  -8   6  17        9.58       15.80      3.51 o
  -7   6  17       12.58       17.13      3.52 o
  -6   6  17       11.96       10.34      3.08 o
  -5   6  17        0.02        0.15      2.68 o
  -4   6  17        2.36        2.56      2.80 o
  -3   6  17        1.71       -0.45      2.58 o
  -2   6  17       18.94       13.28      3.23 o
  -1   6  17       33.16       31.08      3.69 o
   0   6  17      137.59      142.47      5.90 o
   1   6  17       11.27       15.23      3.40 o
   2   6  17        0.31       -1.67      3.74 o
   3   6  17       51.65       38.41      5.78 o
   4   6  17       48.84       57.78      6.46 o
   5   6  17      116.32      131.72     12.91 o
  -9   7  17        0.41       -1.56      4.13 o
  -8   7  17        0.02       -3.84      3.84 o
  -7   7  17       27.27       31.50      4.87 o
  -6   7  17       13.48       14.71      4.08 o
  -5   7  17       18.93       24.77      3.85 o
  -4   7  17       49.02       44.58      4.32 o
  -3   7  17        7.64        7.88      3.18 o
  -2   7  17       21.55       19.96      3.98 o
  -1   7  17        5.93        5.82      3.07 o
   0   7  17        0.82        5.98      3.04 o
   1   7  17       13.73       10.44      5.59 o
   2   7  17       97.06      129.23     10.80 o
   3   7  17        0.14       -3.64      3.89 o
   4   7  17        0.94        4.48      7.61 o
  -8   8  17       31.51       34.95      5.97 o
  -7   8  17        7.43        3.46      4.15 o
  -6   8  17        2.52        6.23      3.81 o
  -5   8  17       13.85        9.28      4.70 o
  -4   8  17       28.59       30.33      5.59 o
  -3   8  17       26.61       25.61      4.60 o
  -2   8  17        5.37        5.45      3.58 o
  -1   8  17       72.60       89.22      6.12 o
   0   8  17       29.20       24.50      5.43 o
   1   8  17        0.04       -4.48      4.48 o
   2   8  17        4.85       -1.40      4.24 o
   3   8  17       18.34        8.84      6.50 o
  -6   9  17        4.14        8.08      6.12 o
  -5   9  17        3.98        7.60      3.92 o
  -4   9  17       32.81       44.27      5.30 o
  -3   9  17       61.47       58.27      5.72 o
  -2   9  17       47.51       59.40      8.63 o
  -1   9  17        8.01        3.11      4.66 o
   0   9  17       28.88       24.74      7.37 o
   1   9  17       11.10       11.32      9.55 o
  -3  10  17        0.10       -5.01      5.87 o
  -2  10  17        4.08        5.47      6.62 o
 -11   0  18       56.67       77.78      6.08 o
 -10   0  18       15.02       14.54      4.04 o
  -9   0  18        0.52        2.63      4.30 o
  -8   0  18       50.77       63.95      6.34 o
  -7   0  18       78.22       50.83      5.64 o
  -6   0  18        8.39       11.38      4.04 o
  -5   0  18        3.02        1.70      3.35 o
  -4   0  18       39.97       47.43      5.29 o
  -3   0  18      344.26      379.05     11.67 o
  -2   0  18       48.54       38.77      5.05 o
  -1   0  18        4.62        0.35      5.30 o
   0   0  18      250.28      260.62      9.47 o
   1   0  18        0.05       -2.98      2.98 o
   2   0  18        2.20        3.16      3.40 o
   3   0  18       60.09       81.36     10.96 o
   4   0  18      349.80      438.19     25.46 o
   5   0  18      128.28      147.83     16.62 o
   6   0  18       47.25       64.72     13.79 o
 -11   1  18        2.53        0.14      2.78 o
 -10   1  18        8.55        4.23      2.71 o
  -9   1  18       26.71       16.42      2.99 o
  -8   1  18      121.67      145.04      6.43 o
  -7   1  18        3.58        4.71      2.67 o
  -6   1  18      150.72      151.87      5.69 o
  -5   1  18       11.44       18.12      3.02 o
  -4   1  18       35.38       25.47      3.31 o
  -3   1  18      431.34      427.45     10.30 o
  -2   1  18      337.55      356.07      8.61 o
  -1   1  18       60.48       50.89      3.94 o
   0   1  18       99.41      105.17      4.92 o
   1   1  18       18.33       12.13      2.66 o
   2   1  18       16.08       20.58      3.02 o
   3   1  18        3.45        2.68      3.88 o
   4   1  18        0.97        0.50      5.37 o
   5   1  18        9.99       10.32      6.85 o
   6   1  18       34.77       45.89     18.21 o
 -11   2  18        0.19       -3.33      3.33 o
 -10   2  18        1.80        1.67      2.78 o
  -9   2  18       93.92       95.52      5.14 o
  -8   2  18        5.91        6.27      2.72 o
  -7   2  18      107.84      124.38      5.88 o
  -6   2  18        0.03        0.59      2.61 o
  -5   2  18        1.07       -2.45      2.45 o
  -4   2  18       25.74       28.29      3.60 o
  -3   2  18      146.13      159.08      6.13 o
  -2   2  18        2.87        2.56      3.26 o
  -1   2  18       21.12       15.88      3.07 o
   0   2  18       46.37       49.13      3.68 o
   1   2  18       85.22       92.10      4.40 o
   2   2  18        0.73        1.12      2.93 o
   3   2  18       81.60       87.89      8.84 o
   4   2  18       71.17       65.43     13.44 o
   5   2  18       55.75       56.59     13.09 o
 -10   3  18        2.69       -1.48      2.64 o
  -9   3  18        2.16        3.49      2.89 o
  -8   3  18        0.85        4.99      2.63 o
  -7   3  18        2.28        3.54      2.60 o
  -6   3  18       12.65       12.93      2.81 o
  -5   3  18      130.39      145.65      8.22 o
  -4   3  18        4.93        8.87      2.94 o
  -3   3  18       37.95       43.35      4.08 o
  -2   3  18      161.35      184.35      6.44 o
  -1   3  18      280.21      319.14     10.77 o
   0   3  18      157.43      174.64      5.74 o
   1   3  18        5.82       10.11      2.71 o
   2   3  18       84.99       82.44      6.46 o
   3   3  18       57.40       61.61      8.77 o
   4   3  18        0.02        4.59      4.76 o
   5   3  18      204.68      256.76     21.57 o
 -10   4  18        7.21        7.13      4.42 o
  -9   4  18        0.81       -0.27      2.99 o
  -8   4  18       25.98       18.21      3.73 o
  -7   4  18        0.05        2.70      2.85 o
  -6   4  18       17.55        9.30      3.81 o
  -5   4  18        1.44        4.97      2.85 o
  -4   4  18       41.84       38.28      3.66 o
  -3   4  18        3.95        2.87      2.48 o
  -2   4  18       16.82       16.45      3.02 o
  -1   4  18      225.32      257.28      6.91 o
   0   4  18        2.32       -0.68      2.58 o
   1   4  18       26.04       19.89      2.83 o
   2   4  18       29.68       33.37      5.22 o
   3   4  18       43.70       49.34      5.85 o
   4   4  18        5.52       -7.60      7.60 o
   5   4  18        0.48       -7.78      7.78 o
  -9   5  18       14.72       13.57      4.62 o
  -8   5  18        0.15       -1.13      2.90 o
  -7   5  18       44.74       37.47      4.11 o
  -6   5  18        9.16       10.01      3.21 o
  -5   5  18        0.67        0.57      2.77 o
  -4   5  18        9.03        5.78      3.54 o
  -3   5  18       17.34       18.60      3.41 o
  -2   5  18        0.36       -2.09      2.61 o
  -1   5  18        4.17        2.29      2.47 o
   0   5  18       33.74       23.05      3.22 o
   1   5  18        0.76        0.21      2.50 o
   2   5  18      115.10      112.44      7.74 o
   3   5  18        0.17        1.03      4.24 o
   4   5  18       23.77       28.18     10.96 o
  -9   6  18        3.75       -3.42      4.10 o
  -8   6  18        7.90        1.75      4.20 o
  -7   6  18        0.10       -2.39      2.89 o
  -6   6  18        0.77       -2.83      2.83 o
  -5   6  18       15.11       15.34      3.84 o
  -4   6  18       14.28       14.28      3.39 o
  -3   6  18        0.01        0.02      2.94 o
  -2   6  18        0.78       -0.69      2.85 o
  -1   6  18       39.37       43.56      4.33 o
   0   6  18      101.23      104.86      4.92 o
   1   6  18        3.07       -0.97      4.23 o
   2   6  18        1.87       -1.03      4.03 o
   3   6  18        0.90       -4.13      4.13 o
  -8   7  18       10.95        4.72      6.34 o
  -7   7  18       31.83       18.14      5.86 o
  -6   7  18        3.60        5.80      3.30 o
  -5   7  18       14.44        5.61      3.35 o
  -4   7  18       12.68       13.19      3.49 o
  -3   7  18        1.56       -2.82      2.84 o
  -2   7  18        5.89        4.74      3.21 o
  -1   7  18        0.96        4.21      3.15 o
   0   7  18       10.94        5.74      3.69 o
   1   7  18       27.17       25.48      6.34 o
   2   7  18        4.38        3.83      4.78 o
   3   7  18       65.62       57.29     11.67 o
  -6   8  18        0.60       -5.37      5.37 o
  -5   8  18        3.87       -1.70      4.52 o
  -4   8  18        4.52        8.59      5.11 o
  -3   8  18       23.99       27.10      4.87 o
  -2   8  18        4.82        1.80      3.79 o
  -1   8  18       15.89       10.35      5.73 o
   0   8  18        3.18        5.11      6.24 o
   1   8  18       23.92       15.91      9.55 o
  -4   9  18        7.45        1.41      8.13 o
  -3   9  18       11.80       11.00      5.36 o
  -2   9  18        8.42       11.15      5.48 o
 -10   1  19        7.85        3.93      6.48 o
  -9   1  19       77.34       77.44      4.67 o
  -8   1  19        6.63        5.32      4.01 o
  -7   1  19        0.00       -1.23      2.45 o
  -6   1  19       33.30       37.32      3.75 o
  -5   1  19      144.52      137.72      6.10 o
  -4   1  19        0.01       -1.38      2.46 o
  -3   1  19       19.56       17.49      3.30 o
  -2   1  19       10.15       13.83      3.11 o
  -1   1  19       36.79       24.27      3.43 o
   0   1  19       15.75        8.94      2.96 o
   1   1  19      124.78      138.29      5.74 o
   2   1  19       37.98       42.63      7.04 o
   3   1  19        0.28       -4.32      4.32 o
   4   1  19       22.61       22.28     10.96 o
 -10   2  19       11.18       14.90      9.41 o
  -9   2  19       11.29       10.82      4.53 o
  -8   2  19        2.54        1.70      2.85 o
  -7   2  19        9.60        6.92      2.80 o
  -6   2  19       53.52       67.86      4.86 o
  -5   2  19       84.23       83.52      5.14 o
  -4   2  19       25.81       14.68      3.77 o
  -3   2  19        1.03       -0.33      2.67 o
  -2   2  19       14.81       14.86      3.26 o
  -1   2  19       55.18       45.87      4.41 o
   0   2  19        1.85       -0.47      2.40 o
   1   2  19       17.44       13.93      3.16 o
   2   2  19       69.91       68.57      6.34 o
   3   2  19        4.88       -1.46      5.84 o
   4   2  19       73.28       73.21     14.15 o
  -9   3  19        0.11        0.04      3.54 o
  -8   3  19        1.31       -0.64      2.60 o
  -7   3  19       42.10       56.39      4.36 o
  -6   3  19        0.16       -0.03      2.51 o
  -5   3  19       15.88       21.41      3.30 o
  -4   3  19       16.17       16.36      3.44 o
  -3   3  19       54.24       69.10      5.21 o
  -2   3  19       55.18       63.72      4.62 o
  -1   3  19       35.96       29.86      3.87 o
   0   3  19        1.46        4.30      2.78 o
   1   3  19        0.76       -0.29      2.53 o
   2   3  19        5.67        0.84      3.98 o
   3   3  19       31.45       17.03      9.73 o
   4   3  19        0.09        3.89      9.20 o
  -9   4  19       13.58       20.53      4.65 o
  -8   4  19       11.28       13.13      4.09 o
  -7   4  19       72.96       78.99      6.04 o
  -6   4  19       34.29       39.46      3.89 o
  -5   4  19       15.67       17.89      3.23 o
  -4   4  19       43.13       46.16      4.09 o
  -3   4  19        1.44        3.24      2.72 o
  -2   4  19       17.52       16.16      3.40 o
  -1   4  19      137.00      153.61      5.75 o
   0   4  19        3.01        1.91      2.63 o
   1   4  19       12.34       11.99      3.39 o
   2   4  19        6.35        5.41      4.11 o
   3   4  19       93.79      106.05      9.51 o
  -8   5  19       12.32       14.20      4.97 o
  -7   5  19        0.62       -1.24      3.12 o
  -6   5  19        7.48        4.93      4.00 o
  -5   5  19       10.79        9.70      3.39 o
  -4   5  19       31.24       24.30      3.95 o
  -3   5  19       73.54       67.83      4.49 o
  -2   5  19       10.35        9.91      2.96 o
  -1   5  19       20.32       23.70      3.49 o
   0   5  19        0.13        0.50      2.62 o
   1   5  19       33.95       30.18      5.48 o
   2   5  19        0.83        0.52      4.40 o
   3   5  19       18.76       10.35      4.81 o
  -7   6  19        0.08        2.25      5.78 o
  -6   6  19        0.07        2.13      3.14 o
  -5   6  19        4.53       -0.87      3.15 o
  -4   6  19       60.00       69.55      5.18 o
  -3   6  19       70.90       75.75      5.34 o
  -2   6  19        4.54        4.78      3.20 o
  -1   6  19       22.03       28.26      3.64 o
   0   6  19        1.94        2.06      2.74 o
   1   6  19       77.19       69.91     11.14 o
   2   6  19        3.92        6.58      6.24 o
  -6   7  19       16.15        7.95      9.73 o
  -5   7  19        3.26       -5.43      5.43 o
  -4   7  19        4.91        5.46      4.03 o
  -3   7  19        9.13       14.16      4.32 o
  -2   7  19       23.03       28.55      4.89 o
  -1   7  19      121.54      148.12      7.50 o
   0   7  19       76.45       93.77      7.85 o
   1   7  19        0.35       -7.78      7.78 o
  -3   8  19       14.39       22.89     11.32 o
  -2   8  19       53.65       44.92     11.32 o
  -9   0  20       77.44       70.63     26.17 o
  -8   0  20       88.66      115.51     10.61 o
  -7   0  20       14.97       10.13      4.47 o
  -6   0  20        1.71        4.64      3.90 o
  -5   0  20       64.86       70.15      6.72 o
  -4   0  20        0.10        3.40      4.02 o
  -3   0  20        8.29        0.55      4.33 o
  -2   0  20       44.82       44.90      6.62 o
  -1   0  20       19.17       14.49     10.61 o
   0   0  20       24.46       32.46      5.87 o
   1   0  20       16.56       13.93      5.12 o
   2   0  20      121.23      152.43     13.79 o
   3   0  20        0.18       -4.60      8.13 o
  -9   1  20       15.91       26.76      5.93 o
  -8   1  20       50.10       45.42      6.36 o
  -7   1  20        7.79        7.93      3.33 o
  -6   1  20       28.39       41.18      4.27 o
  -5   1  20        8.12        9.79      3.25 o
  -4   1  20      131.46      136.47      6.17 o
  -3   1  20       26.91       25.09      3.74 o
  -2   1  20        0.04        0.72      2.85 o
  -1   1  20       38.70       44.89      5.00 o
   0   1  20       35.04       46.30      6.79 o
   1   1  20       34.24       39.44      4.10 o
   2   1  20      115.94      136.38     10.17 o
   3   1  20        6.18       20.51     10.61 o
  -9   2  20      103.65      131.50     10.49 o
  -8   2  20        4.54        2.74      4.38 o
  -7   2  20       25.82       35.28      4.01 o
  -6   2  20        9.65        9.35      3.94 o
  -5   2  20       14.39       15.46      3.50 o
  -4   2  20       31.45       39.01      4.76 o
  -3   2  20       49.65       50.65      5.19 o
  -2   2  20        4.29        4.88      2.96 o
  -1   2  20       89.21      100.11      7.61 o
   0   2  20        8.38        5.52      3.13 o
   1   2  20        0.01       -2.62      2.71 o
   2   2  20        0.76       -0.49      3.89 o
   3   2  20      102.68      125.20     16.62 o
  -8   3  20        8.58       10.83      4.97 o
  -7   3  20        0.01       -2.16      3.20 o
  -6   3  20        3.24        1.18      2.73 o
  -5   3  20        0.45        1.85      2.71 o
  -4   3  20        6.99        2.17      2.76 o
  -3   3  20       68.33       68.33      4.99 o
  -2   3  20      136.14      127.13      6.06 o
  -1   3  20       27.81       15.10      3.56 o
   0   3  20       23.36       24.24      3.63 o
   1   3  20       60.41       70.30      6.48 o
   2   3  20       23.76       21.99      5.90 o
  -8   4  20       76.50       98.16      9.50 o
  -7   4  20        8.60       10.71      4.97 o
  -6   4  20        2.42        0.83      2.80 o
  -5   4  20       14.05       18.87      3.61 o
  -4   4  20        5.74        7.69      3.02 o
  -3   4  20      125.69      129.26      5.68 o
  -2   4  20       69.73       82.07      4.96 o
  -1   4  20       63.12       78.58      5.60 o
   0   4  20       11.16        0.94      2.80 o
   1   4  20       10.01       13.57      5.28 o
   2   4  20       13.39        9.99      4.85 o
  -7   5  20       94.91      119.37      8.65 o
  -6   5  20       39.81       52.58      6.72 o
  -5   5  20        2.46        3.14      3.38 o
  -4   5  20        0.78        4.37      3.07 o
  -3   5  20       41.40       51.81      4.93 o
  -2   5  20      326.58      394.08      9.25 o
  -1   5  20        6.77        6.00      3.11 o
   0   5  20        1.34        0.33      2.80 o
   1   5  20        0.42       -7.07      7.07 o
  -5   6  20        0.04        1.05      6.19 o
  -4   6  20        5.34       12.87      6.09 o
  -3   6  20       82.99       87.65      6.12 o
  -2   6  20        0.61        3.20      3.36 o
  -1   6  20       23.65       33.65      4.89 o
   0   6  20       56.04       59.42     12.38 o
  -7   1  21       12.73       15.73      4.93 o
  -6   1  21        6.31        6.89      4.45 o
  -5   1  21        1.00       -1.57      2.90 o
  -4   1  21       35.11       33.22      4.60 o
  -3   1  21        7.56        8.93      3.30 o
  -2   1  21       21.53        6.65      3.45 o
  -1   1  21       64.04       62.47      5.62 o
   0   1  21       67.73       63.88      5.86 o
   1   1  21        6.37        7.65      5.55 o
  -7   2  21       11.58       14.27      7.72 o
  -6   2  21        9.40        4.62      4.35 o
  -5   2  21        9.39        4.98      4.17 o
  -4   2  21       48.40       55.69      4.85 o
  -3   2  21       10.29        7.46      3.22 o
  -2   2  21       93.23       90.25      5.60 o
  -1   2  21        0.09       -2.86      2.86 o
   0   2  21       29.29       29.49      4.42 o
   1   2  21        7.15        3.85      4.43 o
  -6   3  21       11.27       11.33      4.93 o
  -5   3  21        0.05        0.06      4.30 o
  -4   3  21        1.09        0.74      3.26 o
  -3   3  21       36.40       35.26      4.89 o
  -2   3  21       29.26       40.04      4.51 o
  -1   3  21        2.35       -0.93      3.00 o
   0   3  21       14.13        6.56      3.24 o
  -5   4  21        0.59        4.65      4.66 o
  -4   4  21      107.03      110.25      8.24 o
  -3   4  21       84.66       87.32      5.81 o
  -2   4  21       13.45       12.35      3.79 o
  -1   4  21       73.77       81.66      5.50 o
  -4   0  22       48.69       36.43     10.26 o
  -3   0  22      206.45      250.04     18.74 o
  -2   0  22        9.31        5.66      7.43 o
  -4   1  22       13.30        7.31      7.64 o
  -3   1  22       12.94       15.90      6.09 o
  -2   1  22        0.00       -4.33      4.33 o
 
